# Supplementary material for: The molecular determinants of classical pathway complement inhibition by OspEF-related proteins of Borrelia burgdorferi
Source: J Biol Chem. 2024 Mar 27;300(5):107236. doi: 10.1016/j.jbc.2024.107236 (PMC11066524; doi:10.1016/j.jbc.2024.107236)
Supplement: Supporting Tables [file mmc2.xlsx]

## Sheet: Table S2
Protein	Start	End	Sequence	Modification	Fragment	MaxUptake	MHP	State	Exposure	Center	Center SD	Uptake	Uptake SD	Rention Time (RT)	RT SD	ΔHDX < p 0.01	*Y= yes
ElpQ	32	54	EGKIKGFVNKILDPVKDKIASSG			21	2443.39	Apo-ElpQ (19-343)	0	2443.91	0.037835	0	0	6.98639	0.006398
ElpQ	32	54	EGKIKGFVNKILDPVKDKIASSG			21	2443.39	Apo-ElpQ (19-343)	0.1667	2444.5	0.055206	0.586974	0.066926	6.99623	0.007797
ElpQ	32	54	EGKIKGFVNKILDPVKDKIASSG			21	2443.39	Apo-ElpQ (19-343)	1	2445	0.108092	1.08475	0.114523	7.00247	0.00954
ElpQ	32	54	EGKIKGFVNKILDPVKDKIASSG			21	2443.39	Apo-ElpQ (19-343)	5	2445.63	0.058891	1.71919	0.069997	6.9856	0.007068
ElpQ	32	54	EGKIKGFVNKILDPVKDKIASSG			21	2443.39	Apo-ElpQ (19-343)	30	2446.69	0.047516	2.78286	0.06074	6.9916	0.004335	Y
ElpQ	32	54	EGKIKGFVNKILDPVKDKIASSG			21	2443.39	Apo-ElpQ (19-343)	120	2448.45	0.123277	4.54082	0.128952	6.98012	0.009948	Y
ElpQ	32	54	EGKIKGFVNKILDPVKDKIASSG			21	2443.39	ElpQ-C1s	0	2443.77	0.067379	0	0	7.00082	0.008108
ElpQ	32	54	EGKIKGFVNKILDPVKDKIASSG			21	2443.39	ElpQ-C1s	0.167	2444.33	0.10456	0.561871	0.124389	6.99534	0.010116
ElpQ	32	54	EGKIKGFVNKILDPVKDKIASSG			21	2443.39	ElpQ-C1s	1	2444.61	0.022783	0.845428	0.071127	6.98733	0.002031
ElpQ	32	54	EGKIKGFVNKILDPVKDKIASSG			21	2443.39	ElpQ-C1s	5	2445.23	0.102738	1.46143	0.122862	6.9905	0.005884
ElpQ	32	54	EGKIKGFVNKILDPVKDKIASSG			21	2443.39	ElpQ-C1s	30	2445.46	0.057211	1.68823	0.088391	7.00076	0.004169	Y
ElpQ	32	54	EGKIKGFVNKILDPVKDKIASSG			21	2443.39	ElpQ-C1s	120	2445.92	0.103831	2.15241	0.123777	6.9923	0.003044	Y
ElpQ	41	51	KILDPVKDKIA			9	1239.77	Apo-ElpQ (19-343)	0	1240.44	0.002913	0	0	4.17193	0.001253
ElpQ	41	51	KILDPVKDKIA			9	1239.77	Apo-ElpQ (19-343)	0.1667	1245.78	0.073525	5.33971	0.073583	4.16569	0.002537
ElpQ	41	51	KILDPVKDKIA			9	1239.77	Apo-ElpQ (19-343)	1	1246.09	0.214728	5.65178	0.214748	4.16896	0.002579
ElpQ	41	51	KILDPVKDKIA			9	1239.77	Apo-ElpQ (19-343)	5	1246.1	0.044129	5.66106	0.044225	4.16074	0.002224
ElpQ	41	51	KILDPVKDKIA			9	1239.77	Apo-ElpQ (19-343)	30	1246.07	0.095285	5.62776	0.095329	4.16286	0.000958
ElpQ	41	51	KILDPVKDKIA			9	1239.77	Apo-ElpQ (19-343)	120	1246.13	0.026621	5.68906	0.02678	4.1603	0.005062
ElpQ	41	51	KILDPVKDKIA			9	1239.77	ElpQ-C1s	0	1240.48	0.007222	0	0	4.17405	0.004025
ElpQ	41	51	KILDPVKDKIA			9	1239.77	ElpQ-C1s	0.167	1245.8	0.195418	5.32837	0.195551	4.16501	0.005144
ElpQ	41	51	KILDPVKDKIA			9	1239.77	ElpQ-C1s	1	1245.92	0.109752	5.44699	0.109989	4.16162	0.001039
ElpQ	41	51	KILDPVKDKIA			9	1239.77	ElpQ-C1s	5	1246.13	0.140978	5.65057	0.141163	4.16274	0.000623
ElpQ	41	51	KILDPVKDKIA			9	1239.77	ElpQ-C1s	30	1246.09	0.065547	5.60967	0.065944	4.16676	0.00329
ElpQ	41	51	KILDPVKDKIA			9	1239.77	ElpQ-C1s	120	1246.13	0.043799	5.64997	0.044391	4.1618	0.000268
ElpQ	41	59	KILDPVKDKIASSGTKVDE			17	2043.13	Apo-ElpQ (19-343)	0	2043.63	0.019959	0	0	4.13813	0.001272
ElpQ	41	59	KILDPVKDKIASSGTKVDE			17	2043.13	Apo-ElpQ (19-343)	0.1667	2054.15	0.172532	10.515	0.173683	4.12457	0.000483
ElpQ	41	59	KILDPVKDKIASSGTKVDE			17	2043.13	Apo-ElpQ (19-343)	1	2054.23	0.387891	10.5985	0.388404	4.12923	0.002483
ElpQ	41	59	KILDPVKDKIASSGTKVDE			17	2043.13	Apo-ElpQ (19-343)	5	2054.15	0.038142	10.5193	0.043049	4.12176	0.001964
ElpQ	41	59	KILDPVKDKIASSGTKVDE			17	2043.13	Apo-ElpQ (19-343)	30	2054.09	0.195828	10.4617	0.196843	4.12209	0.001246
ElpQ	41	59	KILDPVKDKIASSGTKVDE			17	2043.13	Apo-ElpQ (19-343)	120	2054.18	0.107972	10.546	0.109801	4.11894	0.005679
ElpQ	41	59	KILDPVKDKIASSGTKVDE			17	2043.13	ElpQ-C1s	0	2043.65	0.030934	0	0	4.143	0.00444
ElpQ	41	59	KILDPVKDKIASSGTKVDE			17	2043.13	ElpQ-C1s	0.167	2054.06	0.339056	10.4058	0.340464	4.12545	0.00498
ElpQ	41	59	KILDPVKDKIASSGTKVDE			17	2043.13	ElpQ-C1s	1	2053.79	0.097596	10.1355	0.102381	4.12306	0.000808
ElpQ	41	59	KILDPVKDKIASSGTKVDE			17	2043.13	ElpQ-C1s	5	2054.19	0.208685	10.535	0.210966	4.12336	0.001964
ElpQ	41	59	KILDPVKDKIASSGTKVDE			17	2043.13	ElpQ-C1s	30	2054.16	0.127666	10.5079	0.13136	4.12745	0.004466
ElpQ	41	59	KILDPVKDKIASSGTKVDE			17	2043.13	ElpQ-C1s	120	2054.3	0.055766	10.6459	0.063771	4.12162	0.000664
ElpQ	49	58	KIASSGTKVD			9	1005.56	Apo-ElpQ (19-343)	0	1004.95	0.045156	0	0	2.02074	0.002185
ElpQ	49	58	KIASSGTKVD			9	1005.56	Apo-ElpQ (19-343)	0.1667	1008.66	0.048212	3.70758	0.066057	2.02281	0.000155
ElpQ	49	58	KIASSGTKVD			9	1005.56	Apo-ElpQ (19-343)	1	1008.56	0.230106	3.61024	0.234495	2.02365	0.001153
ElpQ	49	58	KIASSGTKVD			9	1005.56	Apo-ElpQ (19-343)	5	1008.63	0.05531	3.6857	0.071403	2.02335	0.001291
ElpQ	49	58	KIASSGTKVD			9	1005.56	Apo-ElpQ (19-343)	30	1008.63	0.157723	3.67778	0.16406	2.02402	0.001426
ElpQ	49	58	KIASSGTKVD			9	1005.56	Apo-ElpQ (19-343)	120	1008.65	0.059656	3.70442	0.074819	2.02248	0.001229
ElpQ	49	58	KIASSGTKVD			9	1005.56	ElpQ-C1s	0	1004.86	0.02331	0	0	2.02193	0.000761
ElpQ	49	58	KIASSGTKVD			9	1005.56	ElpQ-C1s	0.167	1008.43	0.181448	3.56764	0.182939	2.02345	0.001357
ElpQ	49	58	KIASSGTKVD			9	1005.56	ElpQ-C1s	1	1008.26	0.024672	3.40356	0.033942	2.02337	0.001332
ElpQ	49	58	KIASSGTKVD			9	1005.56	ElpQ-C1s	5	1008.46	0.127755	3.60269	0.129864	2.02338	0.00063
ElpQ	49	58	KIASSGTKVD			9	1005.56	ElpQ-C1s	30	1008.44	0.069187	3.57729	0.073008	2.023	0.001338
ElpQ	49	58	KIASSGTKVD			9	1005.56	ElpQ-C1s	120	1008.51	0.007179	3.64739	0.02439	2.02371	0.00088
ElpQ	52	66	SSGTKVDEVAKKLQE			14	1618.86	Apo-ElpQ (19-343)	0	1619.75	0.000816	0	0	4.50958	0.004852
ElpQ	52	66	SSGTKVDEVAKKLQE			14	1618.86	Apo-ElpQ (19-343)	0.1667	1629.02	0.067591	9.27559	0.067596	4.48352	0.039246
ElpQ	52	66	SSGTKVDEVAKKLQE			14	1618.86	Apo-ElpQ (19-343)	1	1628.99	0.343867	9.24559	0.343868	4.49395	0.011095
ElpQ	52	66	SSGTKVDEVAKKLQE			14	1618.86	Apo-ElpQ (19-343)	5	1628.94	0.050556	9.19506	0.050562	4.45273	0.01983
ElpQ	52	66	SSGTKVDEVAKKLQE			14	1618.86	Apo-ElpQ (19-343)	30	1628.82	0.218039	9.07023	0.218041	4.4437	0.015524
ElpQ	52	66	SSGTKVDEVAKKLQE			14	1618.86	Apo-ElpQ (19-343)	120	1629	0.072373	9.24733	0.072377	4.46509	0.021413
ElpQ	52	66	SSGTKVDEVAKKLQE			14	1618.86	ElpQ-C1s	0	1619.73	0.011603	0	0	4.59013	0.020984
ElpQ	52	66	SSGTKVDEVAKKLQE			14	1618.86	ElpQ-C1s	0.167	1628.86	0.355749	9.12435	0.355938	4.49189	0.02298
ElpQ	52	66	SSGTKVDEVAKKLQE			14	1618.86	ElpQ-C1s	1	1628.59	0.081661	8.8558	0.082481	4.47734	0.00907
ElpQ	52	66	SSGTKVDEVAKKLQE			14	1618.86	ElpQ-C1s	5	1628.94	0.191687	9.21084	0.192038	4.49247	0.007483
ElpQ	52	66	SSGTKVDEVAKKLQE			14	1618.86	ElpQ-C1s	30	1628.89	0.135213	9.15483	0.13571	4.5072	0.018649
ElpQ	52	66	SSGTKVDEVAKKLQE			14	1618.86	ElpQ-C1s	120	1629.04	0.017559	9.30245	0.021046	4.49037	0.015097
ElpQ	52	72	SSGTKVDEVAKKLQEEEKEEL			20	2376.21	Apo-ElpQ (19-343)	0	2377.48	0.012174	0	0	5.65583	0.007364
ElpQ	52	72	SSGTKVDEVAKKLQEEEKEEL			20	2376.21	Apo-ElpQ (19-343)	0.1667	2391.71	0.157713	14.2322	0.158182	5.68115	0.04357
ElpQ	52	72	SSGTKVDEVAKKLQEEEKEEL			20	2376.21	Apo-ElpQ (19-343)	1	2391.62	0.617655	14.1414	0.617775	5.68529	0.009645
ElpQ	52	72	SSGTKVDEVAKKLQEEEKEEL			20	2376.21	Apo-ElpQ (19-343)	5	2391.55	0.088137	14.0722	0.088973	5.64311	0.021336
ElpQ	52	72	SSGTKVDEVAKKLQEEEKEEL			20	2376.21	Apo-ElpQ (19-343)	30	2391.51	0.291972	14.0263	0.292225	5.6334	0.016762
ElpQ	52	72	SSGTKVDEVAKKLQEEEKEEL			20	2376.21	Apo-ElpQ (19-343)	120	2391.67	0.10195	14.1913	0.102675	5.65819	0.023826
ElpQ	52	72	SSGTKVDEVAKKLQEEEKEEL			20	2376.21	ElpQ-C1s	0	2377.47	0.03285	0	0	5.70871	0.011254
ElpQ	52	72	SSGTKVDEVAKKLQEEEKEEL			20	2376.21	ElpQ-C1s	0.167	2391.31	0.563999	13.8342	0.564955	5.67125	0.02595
ElpQ	52	72	SSGTKVDEVAKKLQEEEKEEL			20	2376.21	ElpQ-C1s	1	2390.88	0.163336	13.4097	0.166607	5.64928	0.010809
ElpQ	52	72	SSGTKVDEVAKKLQEEEKEEL			20	2376.21	ElpQ-C1s	5	2391.43	0.299608	13.9528	0.301403	5.6691	0.009361
ElpQ	52	72	SSGTKVDEVAKKLQEEEKEEL			20	2376.21	ElpQ-C1s	30	2391.41	0.191396	13.9342	0.194195	5.68731	0.020855
ElpQ	52	72	SSGTKVDEVAKKLQEEEKEEL			20	2376.21	ElpQ-C1s	120	2391.61	0.033934	14.1323	0.04723	5.66984	0.019247
ElpQ	54	72	GTKVDEVAKKLQEEEKEEL			18	2202.15	Apo-ElpQ (19-343)	0	2203.46	0.007961	0	0	5.2722	0.002473
ElpQ	54	72	GTKVDEVAKKLQEEEKEEL			18	2202.15	Apo-ElpQ (19-343)	0.1667	2216.31	0.129095	12.8498	0.12934	5.25902	0.014752
ElpQ	54	72	GTKVDEVAKKLQEEEKEEL			18	2202.15	Apo-ElpQ (19-343)	1	2216.2	0.52232	12.7434	0.522381	5.26655	0.004717
ElpQ	54	72	GTKVDEVAKKLQEEEKEEL			18	2202.15	Apo-ElpQ (19-343)	5	2216.19	0.089413	12.7314	0.089767	5.24336	0.007999
ElpQ	54	72	GTKVDEVAKKLQEEEKEEL			18	2202.15	Apo-ElpQ (19-343)	30	2216.17	0.194843	12.7078	0.195005	5.2423	0.004984
ElpQ	54	72	GTKVDEVAKKLQEEEKEEL			18	2202.15	Apo-ElpQ (19-343)	120	2216.27	0.062144	12.8074	0.062652	5.24805	0.011381
ElpQ	54	72	GTKVDEVAKKLQEEEKEEL			18	2202.15	ElpQ-C1s	0	2203.47	0.032979	0	0	5.27555	0.010157
ElpQ	54	72	GTKVDEVAKKLQEEEKEEL			18	2202.15	ElpQ-C1s	0.167	2215.87	0.403941	12.3954	0.405285	5.2337	0.009672
ElpQ	54	72	GTKVDEVAKKLQEEEKEEL			18	2202.15	ElpQ-C1s	1	2215.44	0.063005	11.9639	0.071114	5.22625	0.002327
ElpQ	54	72	GTKVDEVAKKLQEEEKEEL			18	2202.15	ElpQ-C1s	5	2215.95	0.204588	12.4826	0.207229	5.23094	0.003365
ElpQ	54	72	GTKVDEVAKKLQEEEKEEL			18	2202.15	ElpQ-C1s	30	2215.93	0.113302	12.4574	0.118004	5.241	0.009488
ElpQ	54	72	GTKVDEVAKKLQEEEKEEL			18	2202.15	ElpQ-C1s	120	2216.11	0.036893	12.6357	0.049484	5.22938	0.005099
ElpQ	60	72	VAKKLQEEEKEEL			12	1572.85	Apo-ElpQ (19-343)	0	1573.68	0.003856	0	0	3.91345	0.000359
ElpQ	60	72	VAKKLQEEEKEEL			12	1572.85	Apo-ElpQ (19-343)	0.1667	1581.72	0.108201	8.03956	0.10827	3.90121	0.008006
ElpQ	60	72	VAKKLQEEEKEEL			12	1572.85	Apo-ElpQ (19-343)	1	1581.67	0.295357	7.99007	0.295382	3.90487	0.003745
ElpQ	60	72	VAKKLQEEEKEEL			12	1572.85	Apo-ElpQ (19-343)	5	1581.6	0.045563	7.92436	0.045726	3.8932	0.00417
ElpQ	60	72	VAKKLQEEEKEEL			12	1572.85	Apo-ElpQ (19-343)	30	1581.61	0.133465	7.93042	0.133521	3.89328	0.000629
ElpQ	60	72	VAKKLQEEEKEEL			12	1572.85	Apo-ElpQ (19-343)	120	1581.67	0.038699	7.98816	0.038891	3.89457	0.007136
ElpQ	60	72	VAKKLQEEEKEEL			12	1572.85	ElpQ-C1s	0	1573.76	0.018425	0	0	3.92463	0.003671
ElpQ	60	72	VAKKLQEEEKEEL			12	1572.85	ElpQ-C1s	0.167	1581.46	0.318716	7.70371	0.319248	3.89982	0.008232
ElpQ	60	72	VAKKLQEEEKEEL			12	1572.85	ElpQ-C1s	1	1581.25	0.081482	7.49588	0.08354	3.89486	0.001292
ElpQ	60	72	VAKKLQEEEKEEL			12	1572.85	ElpQ-C1s	5	1581.45	0.139362	7.69545	0.140575	3.89845	0.00132
ElpQ	60	72	VAKKLQEEEKEEL			12	1572.85	ElpQ-C1s	30	1581.4	0.120929	7.64304	0.122325	3.90463	0.007137
ElpQ	60	72	VAKKLQEEEKEEL			12	1572.85	ElpQ-C1s	120	1581.56	0.026601	7.80219	0.032359	3.89854	0.004106
ElpQ	73	89	MQGDDPNGSGINPPPVL			12	1707.8	Apo-ElpQ (19-343)	0	1708.86	0.002086	0	0	5.646	0.001328
ElpQ	73	89	MQGDDPNGSGINPPPVL			12	1707.8	Apo-ElpQ (19-343)	0.1667	1715.34	0.092613	6.48293	0.092637	5.64395	0.002441
ElpQ	73	89	MQGDDPNGSGINPPPVL			12	1707.8	Apo-ElpQ (19-343)	1	1715.38	0.259796	6.52527	0.259804	5.64669	0.001924
ElpQ	73	89	MQGDDPNGSGINPPPVL			12	1707.8	Apo-ElpQ (19-343)	5	1715.35	0.042844	6.48897	0.042895	5.63962	0.001105
ElpQ	73	89	MQGDDPNGSGINPPPVL			12	1707.8	Apo-ElpQ (19-343)	30	1715.3	0.140014	6.4387	0.140029	5.64307	0.001683
ElpQ	73	89	MQGDDPNGSGINPPPVL			12	1707.8	Apo-ElpQ (19-343)	120	1715.39	0.058858	6.52979	0.058895	5.63908	0.004617
ElpQ	73	89	MQGDDPNGSGINPPPVL			12	1707.8	ElpQ-C1s	0	1708.9	0.021031	0	0	5.65132	0.0059
ElpQ	73	89	MQGDDPNGSGINPPPVL			12	1707.8	ElpQ-C1s	0.167	1715.15	0.220033	6.25465	0.221036	5.64372	0.004284
ElpQ	73	89	MQGDDPNGSGINPPPVL			12	1707.8	ElpQ-C1s	1	1715.01	0.058147	6.11174	0.061834	5.64105	0.000553
ElpQ	73	89	MQGDDPNGSGINPPPVL			12	1707.8	ElpQ-C1s	5	1715.25	0.175775	6.35199	0.177029	5.6423	8.83001e-05
ElpQ	73	89	MQGDDPNGSGINPPPVL			12	1707.8	ElpQ-C1s	30	1715.24	0.048056	6.34152	0.052457	5.64741	0.00362
ElpQ	73	89	MQGDDPNGSGINPPPVL			12	1707.8	ElpQ-C1s	120	1715.34	0.047688	6.44119	0.052119	5.64282	0.000289
ElpQ	73	91	MQGDDPNGSGINPPPVLPE			13	1933.9	Apo-ElpQ (19-343)	0	1935.06	0.008155	0	0	5.36593	0.001333
ElpQ	73	91	MQGDDPNGSGINPPPVLPE			13	1933.9	Apo-ElpQ (19-343)	0.1667	1941.62	0.0782	6.56597	0.078624	5.36409	0.002022
ElpQ	73	91	MQGDDPNGSGINPPPVLPE			13	1933.9	Apo-ElpQ (19-343)	1	1941.93	0.246161	6.87487	0.246296	5.366	0.001715
ElpQ	73	91	MQGDDPNGSGINPPPVLPE			13	1933.9	Apo-ElpQ (19-343)	5	1942.21	0.021369	7.1583	0.022872	5.35918	0.000973
ElpQ	73	91	MQGDDPNGSGINPPPVLPE			13	1933.9	Apo-ElpQ (19-343)	30	1942.2	0.136118	7.14365	0.136362	5.36247	0.001462
ElpQ	73	91	MQGDDPNGSGINPPPVLPE			13	1933.9	Apo-ElpQ (19-343)	120	1942.29	0.050856	7.23124	0.051506	5.35884	0.004666
ElpQ	73	91	MQGDDPNGSGINPPPVLPE			13	1933.9	ElpQ-C1s	0	1935.09	0.002661	0	0	5.37255	0.005748
ElpQ	73	91	MQGDDPNGSGINPPPVLPE			13	1933.9	ElpQ-C1s	0.167	1941.39	0.226247	6.29687	0.226263	5.36347	0.004304
ElpQ	73	91	MQGDDPNGSGINPPPVLPE			13	1933.9	ElpQ-C1s	1	1941.58	0.072527	6.48975	0.072576	5.36039	0.000779
ElpQ	73	91	MQGDDPNGSGINPPPVLPE			13	1933.9	ElpQ-C1s	5	1942.17	0.15499	7.08027	0.155013	5.3614	0.000685
ElpQ	73	91	MQGDDPNGSGINPPPVLPE			13	1933.9	ElpQ-C1s	30	1942.12	0.060179	7.02668	0.060238	5.3662	0.003756
ElpQ	73	91	MQGDDPNGSGINPPPVLPE			13	1933.9	ElpQ-C1s	120	1942.24	0.006314	7.15074	0.006852	5.36169	0.00021
ElpQ	73	95	MQGDDPNGSGINPPPVLPENIHN			17	2412.12	Apo-ElpQ (19-343)	0	2413.57	0.003498	0	0	5.0954	0.001024
ElpQ	73	95	MQGDDPNGSGINPPPVLPENIHN			17	2412.12	Apo-ElpQ (19-343)	0.1667	2423.02	0.1185	9.4529	0.118551	5.09238	0.002384
ElpQ	73	95	MQGDDPNGSGINPPPVLPENIHN			17	2412.12	Apo-ElpQ (19-343)	1	2423.03	0.406798	9.46366	0.406813	5.09502	0.002113
ElpQ	73	95	MQGDDPNGSGINPPPVLPENIHN			17	2412.12	Apo-ElpQ (19-343)	5	2423.01	0.051593	9.44072	0.051711	5.08729	0.001434
ElpQ	73	95	MQGDDPNGSGINPPPVLPENIHN			17	2412.12	Apo-ElpQ (19-343)	30	2422.95	0.222947	9.38681	0.222975	5.09066	0.001843
ElpQ	73	95	MQGDDPNGSGINPPPVLPENIHN			17	2412.12	Apo-ElpQ (19-343)	120	2423.07	0.081728	9.49976	0.081803	5.08731	0.004237
ElpQ	73	95	MQGDDPNGSGINPPPVLPENIHN			17	2412.12	ElpQ-C1s	0	2413.59	0.010945	0	0	5.10292	0.006725
ElpQ	73	95	MQGDDPNGSGINPPPVLPENIHN			17	2412.12	ElpQ-C1s	0.167	2422.66	0.376734	9.0669	0.376893	5.09241	0.004238
ElpQ	73	95	MQGDDPNGSGINPPPVLPENIHN			17	2412.12	ElpQ-C1s	1	2422.45	0.079576	8.85015	0.080326	5.08976	0.000496
ElpQ	73	95	MQGDDPNGSGINPPPVLPENIHN			17	2412.12	ElpQ-C1s	5	2422.88	0.21764	9.28067	0.217915	5.09094	0.000368
ElpQ	73	95	MQGDDPNGSGINPPPVLPENIHN			17	2412.12	ElpQ-C1s	30	2422.84	0.130828	9.24779	0.131285	5.09657	0.003665
ElpQ	73	95	MQGDDPNGSGINPPPVLPENIHN			17	2412.12	ElpQ-C1s	120	2422.99	0.007438	9.39686	0.013234	5.09116	0.000397
ElpQ	73	96	MQGDDPNGSGINPPPVLPENIHNN			18	2526.17	Apo-ElpQ (19-343)	0	2527.77	0.008265	0	0	5.0093	0.001195
ElpQ	73	96	MQGDDPNGSGINPPPVLPENIHNN			18	2526.17	Apo-ElpQ (19-343)	0.1667	2537.36	0.106649	9.59518	0.106969	5.00636	0.002003
ElpQ	73	96	MQGDDPNGSGINPPPVLPENIHNN			18	2526.17	Apo-ElpQ (19-343)	1	2537.42	0.349536	9.65504	0.349634	5.00812	0.002028
ElpQ	73	96	MQGDDPNGSGINPPPVLPENIHNN			18	2526.17	Apo-ElpQ (19-343)	5	2537.35	0.101496	9.58479	0.101832	5.00198	0.001094
ElpQ	73	96	MQGDDPNGSGINPPPVLPENIHNN			18	2526.17	Apo-ElpQ (19-343)	30	2537.31	0.291514	9.54713	0.291631	5.00477	0.001658
ElpQ	73	96	MQGDDPNGSGINPPPVLPENIHNN			18	2526.17	Apo-ElpQ (19-343)	120	2537.4	0.111956	9.63468	0.11226	5.0016	0.003975
ElpQ	73	96	MQGDDPNGSGINPPPVLPENIHNN			18	2526.17	ElpQ-C1s	0	2527.88	0.027999	0	0	5.0124	0.005042
ElpQ	73	96	MQGDDPNGSGINPPPVLPENIHNN			18	2526.17	ElpQ-C1s	0.167	2537.26	0.114052	9.38357	0.117438	5.00253	0.004523
ElpQ	73	96	MQGDDPNGSGINPPPVLPENIHNN			18	2526.17	ElpQ-C1s	1	2536.81	0.083466	8.92928	0.088037	5.00051	0.001379
ElpQ	73	96	MQGDDPNGSGINPPPVLPENIHNN			18	2526.17	ElpQ-C1s	5	2537.03	0.039843	9.14734	0.048697	5.00272	0.001115
ElpQ	73	96	MQGDDPNGSGINPPPVLPENIHNN			18	2526.17	ElpQ-C1s	30	2536.89	0.162296	9.01557	0.164694	5.00671	0.003411
ElpQ	73	96	MQGDDPNGSGINPPPVLPENIHNN			18	2526.17	ElpQ-C1s	120	2537.16	0.062527	9.28581	0.068509	5.00171	0.000314
ElpQ	73	98	MQGDDPNGSGINPPPVLPENIHNNAL			20	2710.29	Apo-ElpQ (19-343)	0	2711.96	0.019736	0	0	5.53245	0.000663
ElpQ	73	98	MQGDDPNGSGINPPPVLPENIHNNAL			20	2710.29	Apo-ElpQ (19-343)	0.1667	2722.37	0.086351	10.4113	0.088578	5.52898	0.002356
ElpQ	73	98	MQGDDPNGSGINPPPVLPENIHNNAL			20	2710.29	Apo-ElpQ (19-343)	1	2722.43	0.468526	10.4625	0.468942	5.53252	0.002018
ElpQ	73	98	MQGDDPNGSGINPPPVLPENIHNNAL			20	2710.29	Apo-ElpQ (19-343)	5	2722.35	0.077832	10.392	0.080295	5.52487	0.001516
ElpQ	73	98	MQGDDPNGSGINPPPVLPENIHNNAL			20	2710.29	Apo-ElpQ (19-343)	30	2722.34	0.24382	10.3795	0.244617	5.52793	0.001273
ElpQ	73	98	MQGDDPNGSGINPPPVLPENIHNNAL			20	2710.29	Apo-ElpQ (19-343)	120	2722.53	0.074634	10.5663	0.077199	5.52467	0.005039
ElpQ	73	98	MQGDDPNGSGINPPPVLPENIHNNAL			20	2710.29	ElpQ-C1s	0	2712	0.008334	0	0	5.53807	0.006417
ElpQ	73	98	MQGDDPNGSGINPPPVLPENIHNNAL			20	2710.29	ElpQ-C1s	0.167	2721.97	0.39448	9.96561	0.394568	5.52833	0.005095
ElpQ	73	98	MQGDDPNGSGINPPPVLPENIHNNAL			20	2710.29	ElpQ-C1s	1	2721.74	0.109928	9.74477	0.110243	5.52542	0.001136
ElpQ	73	98	MQGDDPNGSGINPPPVLPENIHNNAL			20	2710.29	ElpQ-C1s	5	2722.21	0.263896	10.2085	0.264027	5.52728	0.000302
ElpQ	73	98	MQGDDPNGSGINPPPVLPENIHNNAL			20	2710.29	ElpQ-C1s	30	2722.21	0.099932	10.2082	0.100279	5.5322	0.00401
ElpQ	73	98	MQGDDPNGSGINPPPVLPENIHNNAL			20	2710.29	ElpQ-C1s	120	2722.38	0.020164	10.3807	0.021818	5.52802	0.000591
ElpQ	81	114	SGINPPPVLPENIHNNALVLKAIEQSDGQQEKKV			29	3676.97	Apo-ElpQ (19-343)	0	3679.15	0.056234	0	0	5.85201	0.005934
ElpQ	81	114	SGINPPPVLPENIHNNALVLKAIEQSDGQQEKKV			29	3676.97	Apo-ElpQ (19-343)	0.1667	3686.31	0.445618	7.1625	0.449152	5.86614	0.029522	Y
ElpQ	81	114	SGINPPPVLPENIHNNALVLKAIEQSDGQQEKKV			29	3676.97	Apo-ElpQ (19-343)	1	3688.3	0.21318	9.15138	0.220472	5.88146	0.006992	Y
ElpQ	81	114	SGINPPPVLPENIHNNALVLKAIEQSDGQQEKKV			29	3676.97	Apo-ElpQ (19-343)	5	3688.83	0.067199	9.68043	0.087624	5.83481	0.010529	Y
ElpQ	81	114	SGINPPPVLPENIHNNALVLKAIEQSDGQQEKKV			29	3676.97	Apo-ElpQ (19-343)	30	3689.4	0.137069	10.2484	0.148156	5.83178	0.013361
ElpQ	81	114	SGINPPPVLPENIHNNALVLKAIEQSDGQQEKKV			29	3676.97	Apo-ElpQ (19-343)	120	3689.8	0.10178	10.6479	0.116282	5.84742	0.020477
ElpQ	81	114	SGINPPPVLPENIHNNALVLKAIEQSDGQQEKKV			29	3676.97	ElpQ-C1s	0	3679.16	0.168907	0	0	5.87476	0.012903
ElpQ	81	114	SGINPPPVLPENIHNNALVLKAIEQSDGQQEKKV			29	3676.97	ElpQ-C1s	0.167	3682.88	0.279346	3.71754	0.326441	5.84426	0.029534	Y
ElpQ	81	114	SGINPPPVLPENIHNNALVLKAIEQSDGQQEKKV			29	3676.97	ElpQ-C1s	1	3685.41	0.098614	6.24811	0.195587	5.82417	0.00885	Y
ElpQ	81	114	SGINPPPVLPENIHNNALVLKAIEQSDGQQEKKV			29	3676.97	ElpQ-C1s	5	3687.8	0.10599	8.63985	0.199408	5.83513	0.007524	Y
ElpQ	81	114	SGINPPPVLPENIHNNALVLKAIEQSDGQQEKKV			29	3676.97	ElpQ-C1s	30	3688.74	0.429349	9.57585	0.461378	5.85451	0.02293
ElpQ	81	114	SGINPPPVLPENIHNNALVLKAIEQSDGQQEKKV			29	3676.97	ElpQ-C1s	120	3689.49	0.160946	10.3265	0.233309	5.83516	0.016193
ElpQ	99	119	VLKAIEQSDGQQEKKVEEAEA			20	2329.19	Apo-ElpQ (19-343)	0	2330.47	0.012926	0	0	4.06714	0.000681
ElpQ	99	119	VLKAIEQSDGQQEKKVEEAEA			20	2329.19	Apo-ElpQ (19-343)	0.1667	2344.17	0.124768	13.6949	0.125435	4.03382	0.002196
ElpQ	99	119	VLKAIEQSDGQQEKKVEEAEA			20	2329.19	Apo-ElpQ (19-343)	1	2344.1	0.701045	13.6317	0.701165	4.0379	0.002933
ElpQ	99	119	VLKAIEQSDGQQEKKVEEAEA			20	2329.19	Apo-ElpQ (19-343)	5	2344.06	0.115039	13.5857	0.115763	4.02974	0.001991
ElpQ	99	119	VLKAIEQSDGQQEKKVEEAEA			20	2329.19	Apo-ElpQ (19-343)	30	2344.05	0.30448	13.5748	0.304755	4.03185	0.001574
ElpQ	99	119	VLKAIEQSDGQQEKKVEEAEA			20	2329.19	Apo-ElpQ (19-343)	120	2344.19	0.134795	13.7196	0.135414	4.03019	0.005531
ElpQ	99	119	VLKAIEQSDGQQEKKVEEAEA			20	2329.19	ElpQ-C1s	0	2330.52	0.026068	0	0	4.05869	0.002529
ElpQ	99	119	VLKAIEQSDGQQEKKVEEAEA			20	2329.19	ElpQ-C1s	0.167	2343.87	0.647843	13.3563	0.648368	4.02834	0.005054
ElpQ	99	119	VLKAIEQSDGQQEKKVEEAEA			20	2329.19	ElpQ-C1s	1	2343.42	0.15615	12.9032	0.158311	4.02536	0.001509
ElpQ	99	119	VLKAIEQSDGQQEKKVEEAEA			20	2329.19	ElpQ-C1s	5	2344.06	0.317688	13.5386	0.318756	4.02569	0.001648
ElpQ	99	119	VLKAIEQSDGQQEKKVEEAEA			20	2329.19	ElpQ-C1s	30	2344.02	0.165804	13.5054	0.16784	4.02942	0.004808
ElpQ	99	119	VLKAIEQSDGQQEKKVEEAEA			20	2329.19	ElpQ-C1s	120	2344.26	0.053707	13.7458	0.059699	4.02527	0.00153
ElpQ	99	133	VLKAIEQSDGQQEKKVEEAEAKVEENKEKQENTEE			34	4043.99	Apo-ElpQ (19-343)	0	4046.3	0.004325	0	0	4.37638	0.000893
ElpQ	99	133	VLKAIEQSDGQQEKKVEEAEAKVEENKEKQENTEE			34	4043.99	Apo-ElpQ (19-343)	0.1667	4070.26	0.262308	23.9605	0.262344	4.35385	0.00383
ElpQ	99	133	VLKAIEQSDGQQEKKVEEAEAKVEENKEKQENTEE			34	4043.99	Apo-ElpQ (19-343)	1	4069.89	1.27217	23.5946	1.27217	4.35909	0.002523
ElpQ	99	133	VLKAIEQSDGQQEKKVEEAEAKVEENKEKQENTEE			34	4043.99	Apo-ElpQ (19-343)	5	4070.03	0.207734	23.7327	0.207779	4.34788	0.002261
ElpQ	99	133	VLKAIEQSDGQQEKKVEEAEAKVEENKEKQENTEE			34	4043.99	Apo-ElpQ (19-343)	30	4070.02	0.48704	23.7208	0.487059	4.3501	0.001669
ElpQ	99	133	VLKAIEQSDGQQEKKVEEAEAKVEENKEKQENTEE			34	4043.99	Apo-ElpQ (19-343)	120	4070.28	0.207463	23.9863	0.207508	4.34855	0.005069
ElpQ	99	133	VLKAIEQSDGQQEKKVEEAEAKVEENKEKQENTEE			34	4043.99	ElpQ-C1s	0	4046.29	0.010191	0	0	4.38248	0.002992
ElpQ	99	133	VLKAIEQSDGQQEKKVEEAEAKVEENKEKQENTEE			34	4043.99	ElpQ-C1s	0.167	4069.55	1.10491	23.2638	1.10496	4.35582	0.004669
ElpQ	99	133	VLKAIEQSDGQQEKKVEEAEAKVEENKEKQENTEE			34	4043.99	ElpQ-C1s	1	4068.73	0.291645	22.4458	0.291823	4.35231	0.000506
ElpQ	99	133	VLKAIEQSDGQQEKKVEEAEAKVEENKEKQENTEE			34	4043.99	ElpQ-C1s	5	4069.97	0.682351	23.6823	0.682427	4.35279	0.000546
ElpQ	99	133	VLKAIEQSDGQQEKKVEEAEAKVEENKEKQENTEE			34	4043.99	ElpQ-C1s	30	4069.82	0.29529	23.5318	0.295466	4.35817	0.004924
ElpQ	99	133	VLKAIEQSDGQQEKKVEEAEAKVEENKEKQENTEE			34	4043.99	ElpQ-C1s	120	4070.17	0.078544	23.884	0.079202	4.3528	0.00059
ElpQ	101	116	KAIEQSDGQQEKKVEE			15	1845.92	Apo-ElpQ (19-343)	0	1846.91	0.013504	0	0	2.87598	0.002542
ElpQ	101	116	KAIEQSDGQQEKKVEE			15	1845.92	Apo-ElpQ (19-343)	0.1667	1856.03	0.11972	9.12827	0.12048	2.86463	0.007774
ElpQ	101	116	KAIEQSDGQQEKKVEE			15	1845.92	Apo-ElpQ (19-343)	1	1856	0.443019	9.08999	0.443224	2.87153	0.004862
ElpQ	101	116	KAIEQSDGQQEKKVEE			15	1845.92	Apo-ElpQ (19-343)	5	1855.97	0.093043	9.06761	0.094018	2.86002	0.008173
ElpQ	101	116	KAIEQSDGQQEKKVEE			15	1845.92	Apo-ElpQ (19-343)	30	1855.83	0.102079	8.92806	0.102968	2.85685	0.007595
ElpQ	101	116	KAIEQSDGQQEKKVEE			15	1845.92	Apo-ElpQ (19-343)	120	1856.03	0.07181	9.12223	0.073069	2.85205	0.00266
ElpQ	101	116	KAIEQSDGQQEKKVEE			15	1845.92	ElpQ-C1s	0	1846.85	0.008116	0	0	2.87726	0.001126
ElpQ	101	116	KAIEQSDGQQEKKVEE			15	1845.92	ElpQ-C1s	0.167	1855.79	0.365999	8.94106	0.366089	2.8631	0.001724
ElpQ	101	116	KAIEQSDGQQEKKVEE			15	1845.92	ElpQ-C1s	1	1855.41	0.048869	8.5603	0.049539	2.86445	0.00736
ElpQ	101	116	KAIEQSDGQQEKKVEE			15	1845.92	ElpQ-C1s	5	1855.9	0.241158	9.05231	0.241295	2.86301	0.001466
ElpQ	101	116	KAIEQSDGQQEKKVEE			15	1845.92	ElpQ-C1s	30	1855.87	0.105421	9.0256	0.105733	2.86633	0.005951
ElpQ	101	116	KAIEQSDGQQEKKVEE			15	1845.92	ElpQ-C1s	120	1856.03	0.037555	9.18683	0.038422	2.85633	0.010595
ElpQ	101	117	KAIEQSDGQQEKKVEEA			16	1916.96	Apo-ElpQ (19-343)	0	1918.06	0.006633	0	0	3.15616	0.004118
ElpQ	101	117	KAIEQSDGQQEKKVEEA			16	1916.96	Apo-ElpQ (19-343)	0.1667	1927.63	0.116763	9.57823	0.116951	3.13603	0.00206
ElpQ	101	117	KAIEQSDGQQEKKVEEA			16	1916.96	Apo-ElpQ (19-343)	1	1927.59	0.469735	9.53295	0.469782	3.14012	0.002595
ElpQ	101	117	KAIEQSDGQQEKKVEEA			16	1916.96	Apo-ElpQ (19-343)	5	1927.58	0.047445	9.52231	0.047906	3.13266	0.000509
ElpQ	101	117	KAIEQSDGQQEKKVEEA			16	1916.96	Apo-ElpQ (19-343)	30	1927.54	0.19791	9.4893	0.198021	3.13393	0.002799
ElpQ	101	117	KAIEQSDGQQEKKVEEA			16	1916.96	Apo-ElpQ (19-343)	120	1927.64	0.115961	9.58884	0.116151	3.13168	0.003453
ElpQ	101	117	KAIEQSDGQQEKKVEEA			16	1916.96	ElpQ-C1s	0	1918.05	0.028544	0	0	3.15967	0.001286
ElpQ	101	117	KAIEQSDGQQEKKVEEA			16	1916.96	ElpQ-C1s	0.167	1927.37	0.421014	9.32261	0.42198	3.13826	0.003261
ElpQ	101	117	KAIEQSDGQQEKKVEEA			16	1916.96	ElpQ-C1s	1	1927.08	0.078098	9.02905	0.083151	3.13563	0.001845
ElpQ	101	117	KAIEQSDGQQEKKVEEA			16	1916.96	ElpQ-C1s	5	1927.5	0.227062	9.44998	0.228849	3.13572	0.001024
ElpQ	101	117	KAIEQSDGQQEKKVEEA			16	1916.96	ElpQ-C1s	30	1927.44	0.130286	9.39316	0.133376	3.13879	0.004209
ElpQ	101	117	KAIEQSDGQQEKKVEEA			16	1916.96	ElpQ-C1s	120	1927.6	0.055313	9.55434	0.062244	3.13512	0.00147
ElpQ	101	118	KAIEQSDGQQEKKVEEAE			17	2046	Apo-ElpQ (19-343)	0	2047.12	0.006709	0	0	3.34254	0.001787
ElpQ	101	118	KAIEQSDGQQEKKVEEAE			17	2046	Apo-ElpQ (19-343)	0.1667	2057.63	0.104422	10.5161	0.104637	3.31503	0.001804
ElpQ	101	118	KAIEQSDGQQEKKVEEAE			17	2046	Apo-ElpQ (19-343)	1	2057.55	0.493882	10.438	0.493927	3.31886	0.002636
ElpQ	101	118	KAIEQSDGQQEKKVEEAE			17	2046	Apo-ElpQ (19-343)	5	2057.54	0.050527	10.4215	0.050971	3.3121	0.000635
ElpQ	101	118	KAIEQSDGQQEKKVEEAE			17	2046	Apo-ElpQ (19-343)	30	2057.49	0.19322	10.3765	0.193337	3.3144	0.002993
ElpQ	101	118	KAIEQSDGQQEKKVEEAE			17	2046	Apo-ElpQ (19-343)	120	2057.63	0.092165	10.5106	0.092409	3.31143	0.003073
ElpQ	101	118	KAIEQSDGQQEKKVEEAE			17	2046	ElpQ-C1s	0	2047.14	0.003044	0	0	3.34287	0.001359
ElpQ	101	118	KAIEQSDGQQEKKVEEAE			17	2046	ElpQ-C1s	0.167	2057.38	0.431361	10.2368	0.431372	3.31624	0.002879
ElpQ	101	118	KAIEQSDGQQEKKVEEAE			17	2046	ElpQ-C1s	1	2057	0.101102	9.85897	0.101148	3.31468	0.00133
ElpQ	101	118	KAIEQSDGQQEKKVEEAE			17	2046	ElpQ-C1s	5	2057.47	0.271238	10.3265	0.271255	3.31363	0.001534
ElpQ	101	118	KAIEQSDGQQEKKVEEAE			17	2046	ElpQ-C1s	30	2057.45	0.134337	10.3065	0.134371	3.31647	0.004319
ElpQ	101	118	KAIEQSDGQQEKKVEEAE			17	2046	ElpQ-C1s	120	2057.57	0.064453	10.4248	0.064524	3.31289	0.001145
ElpQ	101	119	KAIEQSDGQQEKKVEEAEA			18	2117.04	Apo-ElpQ (19-343)	0	2118.14	0.007034	0	0	3.43614	0.001132
ElpQ	101	119	KAIEQSDGQQEKKVEEAEA			18	2117.04	Apo-ElpQ (19-343)	0.1667	2129.4	0.11422	11.2623	0.114437	3.41144	0.0014
ElpQ	101	119	KAIEQSDGQQEKKVEEAEA			18	2117.04	Apo-ElpQ (19-343)	1	2129.37	0.516312	11.2298	0.51636	3.41406	0.002113
ElpQ	101	119	KAIEQSDGQQEKKVEEAEA			18	2117.04	Apo-ElpQ (19-343)	5	2129.32	0.054205	11.1794	0.05466	3.40742	0.001545
ElpQ	101	119	KAIEQSDGQQEKKVEEAEA			18	2117.04	Apo-ElpQ (19-343)	30	2129.27	0.217931	11.1271	0.218045	3.40943	0.003203
ElpQ	101	119	KAIEQSDGQQEKKVEEAEA			18	2117.04	Apo-ElpQ (19-343)	120	2129.43	0.092808	11.2912	0.093074	3.40658	0.003648
ElpQ	101	119	KAIEQSDGQQEKKVEEAEA			18	2117.04	ElpQ-C1s	0	2118.17	0.019771	0	0	3.43718	0.001231
ElpQ	101	119	KAIEQSDGQQEKKVEEAEA			18	2117.04	ElpQ-C1s	0.167	2129.11	0.471281	10.9414	0.471696	3.41297	0.00278
ElpQ	101	119	KAIEQSDGQQEKKVEEAEA			18	2117.04	ElpQ-C1s	1	2128.75	0.128071	10.5838	0.129588	3.41116	0.00146
ElpQ	101	119	KAIEQSDGQQEKKVEEAEA			18	2117.04	ElpQ-C1s	5	2129.26	0.262434	11.0902	0.263178	3.40973	0.000777
ElpQ	101	119	KAIEQSDGQQEKKVEEAEA			18	2117.04	ElpQ-C1s	30	2129.18	0.17788	11.009	0.178975	3.41245	0.004748
ElpQ	101	119	KAIEQSDGQQEKKVEEAEA			18	2117.04	ElpQ-C1s	120	2129.32	0.029988	11.1534	0.035919	3.40906	0.00086
ElpQ	101	133	KAIEQSDGQQEKKVEEAEAKVEENKEKQENTEE			32	3831.84	Apo-ElpQ (19-343)	0	3833.89	0.001581	0	0	3.98544	0.000901
ElpQ	101	133	KAIEQSDGQQEKKVEEAEAKVEENKEKQENTEE			32	3831.84	Apo-ElpQ (19-343)	0.1667	3855.71	0.224112	21.817	0.224118	3.96309	0.000427
ElpQ	101	133	KAIEQSDGQQEKKVEEAEAKVEENKEKQENTEE			32	3831.84	Apo-ElpQ (19-343)	1	3855.42	1.14147	21.5262	1.14147	3.9665	0.002176
ElpQ	101	133	KAIEQSDGQQEKKVEEAEAKVEENKEKQENTEE			32	3831.84	Apo-ElpQ (19-343)	5	3855.54	0.122287	21.6522	0.122297	3.96108	0.001795
ElpQ	101	133	KAIEQSDGQQEKKVEEAEAKVEENKEKQENTEE			32	3831.84	Apo-ElpQ (19-343)	30	3855.46	0.45696	21.5739	0.456962	3.96312	0.001717
ElpQ	101	133	KAIEQSDGQQEKKVEEAEAKVEENKEKQENTEE			32	3831.84	Apo-ElpQ (19-343)	120	3855.74	0.195605	21.8503	0.195612	3.961	0.004883
ElpQ	101	133	KAIEQSDGQQEKKVEEAEAKVEENKEKQENTEE			32	3831.84	ElpQ-C1s	0	3833.96	0.020133	0	0	3.98217	0.001044
ElpQ	101	133	KAIEQSDGQQEKKVEEAEAKVEENKEKQENTEE			32	3831.84	ElpQ-C1s	0.167	3855.08	0.940697	21.1225	0.940913	3.96389	0.003962
ElpQ	101	133	KAIEQSDGQQEKKVEEAEAKVEENKEKQENTEE			32	3831.84	ElpQ-C1s	1	3854.37	0.207582	20.4176	0.208556	3.96272	0.001633
ElpQ	101	133	KAIEQSDGQQEKKVEEAEAKVEENKEKQENTEE			32	3831.84	ElpQ-C1s	5	3855.41	0.540757	21.4507	0.541131	3.96254	0.001308
ElpQ	101	133	KAIEQSDGQQEKKVEEAEAKVEENKEKQENTEE			32	3831.84	ElpQ-C1s	30	3855.22	0.338771	21.2658	0.339368	3.96505	0.003149
ElpQ	101	133	KAIEQSDGQQEKKVEEAEAKVEENKEKQENTEE			32	3831.84	ElpQ-C1s	120	3855.66	0.07961	21.6979	0.082117	3.96249	0.000619
ElpQ	102	119	AIEQSDGQQEKKVEEAEA			17	1988.94	Apo-ElpQ (19-343)	0	1990.01	0.022667	0	0	3.70348	0.001654
ElpQ	102	119	AIEQSDGQQEKKVEEAEA			17	1988.94	Apo-ElpQ (19-343)	0.1667	2000.97	0.122283	10.961	0.124366	3.67816	0.001261
ElpQ	102	119	AIEQSDGQQEKKVEEAEA			17	1988.94	Apo-ElpQ (19-343)	1	2000.89	0.538689	10.8786	0.539165	3.68053	0.001989
ElpQ	102	119	AIEQSDGQQEKKVEEAEA			17	1988.94	Apo-ElpQ (19-343)	5	2000.94	0.061829	10.9283	0.065853	3.67451	0.001051
ElpQ	102	119	AIEQSDGQQEKKVEEAEA			17	1988.94	Apo-ElpQ (19-343)	30	2000.77	0.145445	10.7672	0.1472	3.67717	0.002316
ElpQ	102	119	AIEQSDGQQEKKVEEAEA			17	1988.94	Apo-ElpQ (19-343)	120	2000.95	0.12123	10.9442	0.123331	3.6736	0.003814
ElpQ	102	119	AIEQSDGQQEKKVEEAEA			17	1988.94	ElpQ-C1s	0	1989.96	0.01773	0	0	3.70239	0.000667
ElpQ	102	119	AIEQSDGQQEKKVEEAEA			17	1988.94	ElpQ-C1s	0.167	2000.69	0.486387	10.7263	0.48671	3.6779	0.002737
ElpQ	102	119	AIEQSDGQQEKKVEEAEA			17	1988.94	ElpQ-C1s	1	2000.33	0.091521	10.3677	0.093223	3.67727	0.001418
ElpQ	102	119	AIEQSDGQQEKKVEEAEA			17	1988.94	ElpQ-C1s	5	2000.87	0.284666	10.9104	0.285217	3.67618	0.001675
ElpQ	102	119	AIEQSDGQQEKKVEEAEA			17	1988.94	ElpQ-C1s	30	2000.79	0.146803	10.8323	0.14787	3.67794	0.004154
ElpQ	102	119	AIEQSDGQQEKKVEEAEA			17	1988.94	ElpQ-C1s	120	2001.01	0.007526	11.0429	0.019261	3.6763	0.001657
ElpQ	102	123	AIEQSDGQQEKKVEEAEAKVEE			21	2474.19	Apo-ElpQ (19-343)	0	2475.58	0.044512	0	0	5.65179	0.010415
ElpQ	102	123	AIEQSDGQQEKKVEEAEAKVEE			21	2474.19	Apo-ElpQ (19-343)	0.1667	2489.95	0.112161	14.3724	0.12067	5.68187	0.047156
ElpQ	102	123	AIEQSDGQQEKKVEEAEAKVEE			21	2474.19	Apo-ElpQ (19-343)	1	2489.73	0.649839	14.1459	0.651362	5.68097	0.0132
ElpQ	102	123	AIEQSDGQQEKKVEEAEAKVEE			21	2474.19	Apo-ElpQ (19-343)	5	2489.82	0.026477	14.2382	0.051791	5.63634	0.023416
ElpQ	102	123	AIEQSDGQQEKKVEEAEAKVEE			21	2474.19	Apo-ElpQ (19-343)	30	2489.64	0.389554	14.0595	0.392089	5.6312	0.014672
ElpQ	102	123	AIEQSDGQQEKKVEEAEAKVEE			21	2474.19	Apo-ElpQ (19-343)	120	2490.03	0.064502	14.4497	0.07837	5.64828	0.025702
ElpQ	102	123	AIEQSDGQQEKKVEEAEAKVEE			21	2474.19	ElpQ-C1s	0	2475.52	0.08044	0	0	5.702	0.008881
ElpQ	102	123	AIEQSDGQQEKKVEEAEAKVEE			21	2474.19	ElpQ-C1s	0.167	2489.45	0.515447	13.9341	0.521686	5.66713	0.031968
ElpQ	102	123	AIEQSDGQQEKKVEEAEAKVEE			21	2474.19	ElpQ-C1s	1	2489.37	0.381606	13.855	0.389992	5.63376	0.011153
ElpQ	102	123	AIEQSDGQQEKKVEEAEAKVEE			21	2474.19	ElpQ-C1s	5	2489.6	0.296499	14.0855	0.307217	5.66536	0.011747
ElpQ	102	123	AIEQSDGQQEKKVEEAEAKVEE			21	2474.19	ElpQ-C1s	30	2489.61	0.189208	14.0916	0.205597	5.68289	0.026176
ElpQ	102	123	AIEQSDGQQEKKVEEAEAKVEE			21	2474.19	ElpQ-C1s	120	2489.93	0.166663	14.4126	0.185059	5.66523	0.019842
ElpQ	102	133	AIEQSDGQQEKKVEEAEAKVEENKEKQENTEE			31	3703.74	Apo-ElpQ (19-343)	0	3705.88	0.023478	0	0	4.14332	0.000632
ElpQ	102	133	AIEQSDGQQEKKVEEAEAKVEENKEKQENTEE			31	3703.74	Apo-ElpQ (19-343)	0.1667	3727.06	0.204195	21.1806	0.205541	4.12624	0.002032
ElpQ	102	133	AIEQSDGQQEKKVEEAEAKVEENKEKQENTEE			31	3703.74	Apo-ElpQ (19-343)	1	3726.67	1.23515	20.7861	1.23537	4.12899	0.002525
ElpQ	102	133	AIEQSDGQQEKKVEEAEAKVEENKEKQENTEE			31	3703.74	Apo-ElpQ (19-343)	5	3727.01	0.17539	21.1245	0.176954	4.12102	0.000876
ElpQ	102	133	AIEQSDGQQEKKVEEAEAKVEENKEKQENTEE			31	3703.74	Apo-ElpQ (19-343)	30	3726.97	0.456505	21.0894	0.457108	4.12293	0.002558
ElpQ	102	133	AIEQSDGQQEKKVEEAEAKVEENKEKQENTEE			31	3703.74	Apo-ElpQ (19-343)	120	3727.03	0.106012	21.1488	0.108581	4.12051	0.004869
ElpQ	102	133	AIEQSDGQQEKKVEEAEAKVEENKEKQENTEE			31	3703.74	ElpQ-C1s	0	3705.78	0.015793	0	0	4.14738	0.000994
ElpQ	102	133	AIEQSDGQQEKKVEEAEAKVEENKEKQENTEE			31	3703.74	ElpQ-C1s	0.167	3726.43	0.925394	20.6527	0.925529	4.1285	0.004055
ElpQ	102	133	AIEQSDGQQEKKVEEAEAKVEENKEKQENTEE			31	3703.74	ElpQ-C1s	1	3725.83	0.202368	20.049	0.202983	4.12725	0.001186
ElpQ	102	133	AIEQSDGQQEKKVEEAEAKVEENKEKQENTEE			31	3703.74	ElpQ-C1s	5	3726.89	0.572852	21.1127	0.57307	4.12694	0.001259
ElpQ	102	133	AIEQSDGQQEKKVEEAEAKVEENKEKQENTEE			31	3703.74	ElpQ-C1s	30	3726.79	0.252933	21.0114	0.253426	4.12987	0.003825
ElpQ	102	133	AIEQSDGQQEKKVEEAEAKVEENKEKQENTEE			31	3703.74	ElpQ-C1s	120	3727.19	0.067084	21.4148	0.068918	4.12552	0.000691
ElpQ	103	116	IEQSDGQQEKKVEE			13	1646.79	Apo-ElpQ (19-343)	0	1647.67	0.014888	0	0	2.95576	0.002072
ElpQ	103	116	IEQSDGQQEKKVEE			13	1646.79	Apo-ElpQ (19-343)	0.1667	1655.62	0.087391	7.9501	0.088651	2.94262	0.004613
ElpQ	103	116	IEQSDGQQEKKVEE			13	1646.79	Apo-ElpQ (19-343)	1	1655.58	0.404413	7.90723	0.404687	2.95016	0.003841
ElpQ	103	116	IEQSDGQQEKKVEE			13	1646.79	Apo-ElpQ (19-343)	5	1655.59	0.030937	7.91668	0.034333	2.94176	0.003669
ElpQ	103	116	IEQSDGQQEKKVEE			13	1646.79	Apo-ElpQ (19-343)	30	1655.53	0.165076	7.86008	0.165746	2.94008	0.005996
ElpQ	103	116	IEQSDGQQEKKVEE			13	1646.79	Apo-ElpQ (19-343)	120	1655.64	0.061217	7.96763	0.063001	2.93902	0.001513
ElpQ	103	116	IEQSDGQQEKKVEE			13	1646.79	ElpQ-C1s	0	1647.7	0.024883	0	0	2.95511	0.000217
ElpQ	103	116	IEQSDGQQEKKVEE			13	1646.79	ElpQ-C1s	0.167	1655.39	0.342004	7.68999	0.342908	2.94548	0.000658
ElpQ	103	116	IEQSDGQQEKKVEE			13	1646.79	ElpQ-C1s	1	1655.12	0.088567	7.42498	0.091996	2.94318	0.006202
ElpQ	103	116	IEQSDGQQEKKVEE			13	1646.79	ElpQ-C1s	5	1655.53	0.217704	7.8339	0.219121	2.94442	0.001317
ElpQ	103	116	IEQSDGQQEKKVEE			13	1646.79	ElpQ-C1s	30	1655.41	0.13476	7.71092	0.137038	2.947	0.004138
ElpQ	103	116	IEQSDGQQEKKVEE			13	1646.79	ElpQ-C1s	120	1655.58	0.031375	7.88807	0.040044	2.94313	0.003178
ElpQ	103	117	IEQSDGQQEKKVEEA			14	1717.82	Apo-ElpQ (19-343)	0	1718.81	0.017994	0	0	3.25293	0.031906
ElpQ	103	117	IEQSDGQQEKKVEEA			14	1717.82	Apo-ElpQ (19-343)	0.1667	1727.45	0.079596	8.64874	0.081605	3.23489	0.030191
ElpQ	103	117	IEQSDGQQEKKVEEA			14	1717.82	Apo-ElpQ (19-343)	1	1727.47	0.435626	8.66717	0.435997	3.24524	0.002576
ElpQ	103	117	IEQSDGQQEKKVEEA			14	1717.82	Apo-ElpQ (19-343)	5	1727.5	0.107547	8.69824	0.109042	3.23006	0.030658
ElpQ	103	117	IEQSDGQQEKKVEEA			14	1717.82	Apo-ElpQ (19-343)	30	1727.46	0.302496	8.65731	0.30303	3.22951	0.03023
ElpQ	103	117	IEQSDGQQEKKVEEA			14	1717.82	Apo-ElpQ (19-343)	120	1727.54	0.115606	8.73604	0.116997	3.23757	0.003368
ElpQ	103	117	IEQSDGQQEKKVEEA			14	1717.82	ElpQ-C1s	0	1718.75	0.020037	0	0	3.1617	0.04201
ElpQ	103	117	IEQSDGQQEKKVEEA			14	1717.82	ElpQ-C1s	0.167	1726.93	0.336727	8.17874	0.337323	3.13681	0.002767
ElpQ	103	117	IEQSDGQQEKKVEEA			14	1717.82	ElpQ-C1s	1	1726.74	0.099885	7.99019	0.101875	3.14453	0.033319
ElpQ	103	117	IEQSDGQQEKKVEEA			14	1717.82	ElpQ-C1s	5	1727.11	0.31207	8.3631	0.312713	3.15028	0.037914
ElpQ	103	117	IEQSDGQQEKKVEEA			14	1717.82	ElpQ-C1s	30	1727.06	0.135468	8.31467	0.136942	3.13795	0.003735
ElpQ	103	117	IEQSDGQQEKKVEEA			14	1717.82	ElpQ-C1s	120	1727.35	0.07854	8.60232	0.081055	3.14591	0.038071
ElpQ	103	119	IEQSDGQQEKKVEEAEA			16	1917.9	Apo-ElpQ (19-343)	0	1918.89	0.010784	0	0	3.56419	0.001116
ElpQ	103	119	IEQSDGQQEKKVEEAEA			16	1917.9	Apo-ElpQ (19-343)	0.1667	1929.24	0.105599	10.352	0.106149	3.53652	0.001705
ElpQ	103	119	IEQSDGQQEKKVEEAEA			16	1917.9	Apo-ElpQ (19-343)	1	1929.17	0.496226	10.2785	0.496344	3.53972	0.002443
ElpQ	103	119	IEQSDGQQEKKVEEAEA			16	1917.9	Apo-ElpQ (19-343)	5	1929.19	0.055009	10.3007	0.056056	3.53362	0.001235
ElpQ	103	119	IEQSDGQQEKKVEEAEA			16	1917.9	Apo-ElpQ (19-343)	30	1929.13	0.200263	10.235	0.200553	3.53581	0.003388
ElpQ	103	119	IEQSDGQQEKKVEEAEA			16	1917.9	Apo-ElpQ (19-343)	120	1929.26	0.091528	10.3663	0.092161	3.53342	0.00353
ElpQ	103	119	IEQSDGQQEKKVEEAEA			16	1917.9	ElpQ-C1s	0	1918.91	0.009526	0	0	3.57647	0.000251
ElpQ	103	119	IEQSDGQQEKKVEEAEA			16	1917.9	ElpQ-C1s	0.167	1928.95	0.424255	10.0329	0.424362	3.55535	0.001221
ElpQ	103	119	IEQSDGQQEKKVEEAEA			16	1917.9	ElpQ-C1s	1	1928.63	0.100291	9.71575	0.100742	3.55542	0.003136
ElpQ	103	119	IEQSDGQQEKKVEEAEA			16	1917.9	ElpQ-C1s	5	1929.11	0.256733	10.1947	0.25691	3.55516	0.003007
ElpQ	103	119	IEQSDGQQEKKVEEAEA			16	1917.9	ElpQ-C1s	30	1929.03	0.127721	10.1193	0.128075	3.56344	0.003673
ElpQ	103	119	IEQSDGQQEKKVEEAEA			16	1917.9	ElpQ-C1s	120	1929.21	0.031309	10.2926	0.032726	3.57245	0.001259
ElpQ	103	133	IEQSDGQQEKKVEEAEAKVEENKEKQENTEE			30	3632.7	Apo-ElpQ (19-343)	0	3634.72	0.004841	0	0	4.07144	0.000911
ElpQ	103	133	IEQSDGQQEKKVEEAEAKVEENKEKQENTEE			30	3632.7	Apo-ElpQ (19-343)	0.1667	3655.32	0.192262	20.5995	0.192323	4.05281	0.001249
ElpQ	103	133	IEQSDGQQEKKVEEAEAKVEENKEKQENTEE			30	3632.7	Apo-ElpQ (19-343)	1	3655.11	1.09886	20.3921	1.09887	4.05679	0.002378
ElpQ	103	133	IEQSDGQQEKKVEEAEAKVEENKEKQENTEE			30	3632.7	Apo-ElpQ (19-343)	5	3655.17	0.111206	20.4502	0.111311	4.04942	0.001683
ElpQ	103	133	IEQSDGQQEKKVEEAEAKVEENKEKQENTEE			30	3632.7	Apo-ElpQ (19-343)	30	3655.12	0.437041	20.3973	0.437068	4.05173	0.001754
ElpQ	103	133	IEQSDGQQEKKVEEAEAKVEENKEKQENTEE			30	3632.7	Apo-ElpQ (19-343)	120	3655.37	0.188888	20.6526	0.18895	4.04921	0.005498
ElpQ	103	133	IEQSDGQQEKKVEEAEAKVEENKEKQENTEE			30	3632.7	ElpQ-C1s	0	3634.76	0.00478	0	0	4.06684	0.000591
ElpQ	103	133	IEQSDGQQEKKVEEAEAKVEENKEKQENTEE			30	3632.7	ElpQ-C1s	0.167	3654.81	0.905678	20.0486	0.905691	4.04826	0.004525
ElpQ	103	133	IEQSDGQQEKKVEEAEAKVEENKEKQENTEE			30	3632.7	ElpQ-C1s	1	3654.12	0.173721	19.353	0.173787	4.04593	0.000795
ElpQ	103	133	IEQSDGQQEKKVEEAEAKVEENKEKQENTEE			30	3632.7	ElpQ-C1s	5	3655.07	0.529722	20.3034	0.529743	4.04565	0.001368
ElpQ	103	133	IEQSDGQQEKKVEEAEAKVEENKEKQENTEE			30	3632.7	ElpQ-C1s	30	3655.01	0.325974	20.2427	0.326009	4.04918	0.004337
ElpQ	103	133	IEQSDGQQEKKVEEAEAKVEENKEKQENTEE			30	3632.7	ElpQ-C1s	120	3655.37	0.063217	20.6009	0.063397	4.04462	0.000869
ElpQ	105	117	QSDGQQEKKVEEA			12	1475.7	Apo-ElpQ (19-343)	0	1476.42	0.090075	0	0	2.96324	0.056373
ElpQ	105	117	QSDGQQEKKVEEA			12	1475.7	Apo-ElpQ (19-343)	0.1667	1483.82	0.116779	7.39895	0.147482	2.91361	0.008582
ElpQ	105	117	QSDGQQEKKVEEA			12	1475.7	Apo-ElpQ (19-343)	1	1483.85	0.379569	7.42124	0.39011	2.92203	0.004624
ElpQ	105	117	QSDGQQEKKVEEA			12	1475.7	Apo-ElpQ (19-343)	5	1483.71	0.116772	7.28259	0.147476	2.91123	0.004942
ElpQ	105	117	QSDGQQEKKVEEA			12	1475.7	Apo-ElpQ (19-343)	30	1483.78	0.192764	7.35284	0.212771	2.90711	0.007521
ElpQ	105	117	QSDGQQEKKVEEA			12	1475.7	Apo-ElpQ (19-343)	120	1483.86	0.068659	7.43337	0.113259	2.908	0.001655
ElpQ	105	117	QSDGQQEKKVEEA			12	1475.7	ElpQ-C1s	0	1476.35	0.010313	0	0	2.94271	0.000856
ElpQ	105	117	QSDGQQEKKVEEA			12	1475.7	ElpQ-C1s	0.167	1483.79	0.349973	7.43465	0.350125	2.9111	0.00034
ElpQ	105	117	QSDGQQEKKVEEA			12	1475.7	ElpQ-C1s	1	1483.4	0.018448	7.04488	0.021135	2.90817	0.006949
ElpQ	105	117	QSDGQQEKKVEEA			12	1475.7	ElpQ-C1s	5	1484.02	0.072888	7.66471	0.073614	2.9107	0.001174
ElpQ	105	117	QSDGQQEKKVEEA			12	1475.7	ElpQ-C1s	30	1483.91	0.010079	7.55776	0.01442	2.91235	0.004962
ElpQ	105	117	QSDGQQEKKVEEA			12	1475.7	ElpQ-C1s	120	1483.98	0.033684	7.63044	0.035227	2.90756	0.006871
ElpQ	105	119	QSDGQQEKKVEEAEA			14	1675.78	Apo-ElpQ (19-343)	0	1676.72	0.012234	0	0	3.30368	0.002988
ElpQ	105	119	QSDGQQEKKVEEAEA			14	1675.78	Apo-ElpQ (19-343)	0.1667	1685.49	0.113539	8.76835	0.114196	3.27734	0.001977
ElpQ	105	119	QSDGQQEKKVEEAEA			14	1675.78	Apo-ElpQ (19-343)	1	1685.46	0.436431	8.73263	0.436602	3.28136	0.002666
ElpQ	105	119	QSDGQQEKKVEEAEA			14	1675.78	Apo-ElpQ (19-343)	5	1685.49	0.040709	8.77068	0.042508	3.27446	6.11815e-05
ElpQ	105	119	QSDGQQEKKVEEAEA			14	1675.78	Apo-ElpQ (19-343)	30	1685.53	0.235272	8.80492	0.23559	3.27567	0.00397
ElpQ	105	119	QSDGQQEKKVEEAEA			14	1675.78	Apo-ElpQ (19-343)	120	1685.56	0.088301	8.83575	0.089144	3.27346	0.003147
ElpQ	105	119	QSDGQQEKKVEEAEA			14	1675.78	ElpQ-C1s	0	1676.7	0.021756	0	0	3.30445	0.000792
ElpQ	105	119	QSDGQQEKKVEEAEA			14	1675.78	ElpQ-C1s	0.167	1685.3	0.372952	8.6033	0.373586	3.27864	0.002584
ElpQ	105	119	QSDGQQEKKVEEAEA			14	1675.78	ElpQ-C1s	1	1685.03	0.112504	8.33415	0.114588	3.27705	0.002264
ElpQ	105	119	QSDGQQEKKVEEAEA			14	1675.78	ElpQ-C1s	5	1685.46	0.199841	8.76227	0.201022	3.27616	0.001502
ElpQ	105	119	QSDGQQEKKVEEAEA			14	1675.78	ElpQ-C1s	30	1685.43	0.093229	8.72668	0.095733	3.27871	0.004217
ElpQ	105	119	QSDGQQEKKVEEAEA			14	1675.78	ElpQ-C1s	120	1685.56	0.041506	8.85948	0.046862	3.27536	0.001683
ElpQ	108	119	GQQEKKVEEAEA			11	1345.66	Apo-ElpQ (19-343)	0	1346.46	0.01101	0	0	3.03461	0.16738
ElpQ	108	119	GQQEKKVEEAEA			11	1345.66	Apo-ElpQ (19-343)	0.1667	1353.5	0.123597	7.04262	0.124086	2.94088	0.007722
ElpQ	108	119	GQQEKKVEEAEA			11	1345.66	Apo-ElpQ (19-343)	1	1353.52	0.335156	7.05635	0.335337	2.94999	0.005009
ElpQ	108	119	GQQEKKVEEAEA			11	1345.66	Apo-ElpQ (19-343)	5	1353.54	0.066073	7.07765	0.066984	2.9392	0.004737
ElpQ	108	119	GQQEKKVEEAEA			11	1345.66	Apo-ElpQ (19-343)	30	1353.48	0.139129	7.0155	0.139564	2.93576	0.006846
ElpQ	108	119	GQQEKKVEEAEA			11	1345.66	Apo-ElpQ (19-343)	120	1353.54	0.087474	7.07591	0.088164	2.9363	0.001514
ElpQ	108	119	GQQEKKVEEAEA			11	1345.66	ElpQ-C1s	0	1346.42	0.035608	0	0	2.96656	0.000193
ElpQ	108	119	GQQEKKVEEAEA			11	1345.66	ElpQ-C1s	0.167	1353.31	0.259166	6.88221	0.2616	2.94379	0.000707
ElpQ	108	119	GQQEKKVEEAEA			11	1345.66	ElpQ-C1s	1	1353.1	0.074099	6.67131	0.08221	2.94121	0.007328
ElpQ	108	119	GQQEKKVEEAEA			11	1345.66	ElpQ-C1s	5	1353.46	0.22057	7.03443	0.223425	2.94311	0.001773
ElpQ	108	119	GQQEKKVEEAEA			11	1345.66	ElpQ-C1s	30	1353.37	0.134891	6.94264	0.139512	2.94613	0.005144
ElpQ	108	119	GQQEKKVEEAEA			11	1345.66	ElpQ-C1s	120	1353.59	0.066719	7.16564	0.075627	2.9408	0.004893
ElpQ	118	132	EAKVEENKEKQENTE			14	1804.86	Apo-ElpQ (19-343)	0	1805.83	0.017551	0	0	2.01821	0.002176
ElpQ	118	132	EAKVEENKEKQENTE			14	1804.86	Apo-ElpQ (19-343)	0.1667	1814.08	0.07415	8.2443	0.076199	2.01905	4.07428e-05
ElpQ	118	132	EAKVEENKEKQENTE			14	1804.86	Apo-ElpQ (19-343)	1	1814.03	0.412224	8.19688	0.412598	2.02009	0.001124
ElpQ	118	132	EAKVEENKEKQENTE			14	1804.86	Apo-ElpQ (19-343)	5	1814.04	0.049474	8.21228	0.052495	2.01973	0.001073
ElpQ	118	132	EAKVEENKEKQENTE			14	1804.86	Apo-ElpQ (19-343)	30	1814.01	0.189677	8.17532	0.190487	2.02061	0.00118
ElpQ	118	132	EAKVEENKEKQENTE			14	1804.86	Apo-ElpQ (19-343)	120	1814.12	0.092066	8.28739	0.093724	2.01898	0.001154
ElpQ	118	132	EAKVEENKEKQENTE			14	1804.86	ElpQ-C1s	0	1805.84	0.018159	0	0	2.01867	0.000891
ElpQ	118	132	EAKVEENKEKQENTE			14	1804.86	ElpQ-C1s	0.167	1813.85	0.345617	8.00489	0.346093	2.0197	0.001397
ElpQ	118	132	EAKVEENKEKQENTE			14	1804.86	ElpQ-C1s	1	1813.58	0.079044	7.73621	0.081103	2.01955	0.001346
ElpQ	118	132	EAKVEENKEKQENTE			14	1804.86	ElpQ-C1s	5	1814.01	0.211276	8.16094	0.212055	2.01946	0.000482
ElpQ	118	132	EAKVEENKEKQENTE			14	1804.86	ElpQ-C1s	30	1813.95	0.106285	8.10305	0.107825	2.01946	0.001662
ElpQ	118	132	EAKVEENKEKQENTE			14	1804.86	ElpQ-C1s	120	1814.11	0.036614	8.26059	0.04087	2.01996	0.000834
ElpQ	118	133	EAKVEENKEKQENTEE			15	1933.9	Apo-ElpQ (19-343)	0	1934.97	0.013567	0	0	2.01915	0.002063
ElpQ	118	133	EAKVEENKEKQENTEE			15	1933.9	Apo-ElpQ (19-343)	0.1667	1944.17	0.093111	9.19646	0.094095	2.02	0.000136
ElpQ	118	133	EAKVEENKEKQENTEE			15	1933.9	Apo-ElpQ (19-343)	1	1944.11	0.400225	9.14216	0.400455	2.02103	0.001089
ElpQ	118	133	EAKVEENKEKQENTEE			15	1933.9	Apo-ElpQ (19-343)	5	1944.12	0.033932	9.15119	0.036544	2.0207	0.001099
ElpQ	118	133	EAKVEENKEKQENTEE			15	1933.9	Apo-ElpQ (19-343)	30	1944.03	0.150213	9.06161	0.150824	2.02105	0.001263
ElpQ	118	133	EAKVEENKEKQENTEE			15	1933.9	Apo-ElpQ (19-343)	120	1944.19	0.076518	9.21327	0.077712	2.01962	0.001288
ElpQ	118	133	EAKVEENKEKQENTEE			15	1933.9	ElpQ-C1s	0	1934.96	0.002826	0	0	2.01939	0.000733
ElpQ	118	133	EAKVEENKEKQENTEE			15	1933.9	ElpQ-C1s	0.167	1943.9	0.373107	8.93637	0.373117	2.02059	0.00124
ElpQ	118	133	EAKVEENKEKQENTEE			15	1933.9	ElpQ-C1s	1	1943.65	0.130695	8.69052	0.130726	2.02067	0.001359
ElpQ	118	133	EAKVEENKEKQENTEE			15	1933.9	ElpQ-C1s	5	1944.04	0.203807	9.07144	0.203826	2.0205	0.00065
ElpQ	118	133	EAKVEENKEKQENTEE			15	1933.9	ElpQ-C1s	30	1944	0.107869	9.034	0.107906	2.02047	0.001628
ElpQ	118	133	EAKVEENKEKQENTEE			15	1933.9	ElpQ-C1s	120	1944.11	0.028834	9.14723	0.028972	2.02093	0.000811
ElpQ	118	134	EAKVEENKEKQENTEEN			16	2047.94	Apo-ElpQ (19-343)	0	2049.13	0.032516	0	0	2.02102	0.001926
ElpQ	118	134	EAKVEENKEKQENTEEN			16	2047.94	Apo-ElpQ (19-343)	0.1667	2058.55	0.208263	9.42862	0.210786	2.02245	0.000572	Y
ElpQ	118	134	EAKVEENKEKQENTEEN			16	2047.94	Apo-ElpQ (19-343)	1	2058.25	0.574798	9.11953	0.575717	2.02214	0.001275
ElpQ	118	134	EAKVEENKEKQENTEEN			16	2047.94	Apo-ElpQ (19-343)	5	2058.39	0.04439	9.2627	0.055025	2.02298	0.00193
ElpQ	118	134	EAKVEENKEKQENTEEN			16	2047.94	Apo-ElpQ (19-343)	30	2058.45	0.042675	9.32817	0.053652	2.02271	0.001872
ElpQ	118	134	EAKVEENKEKQENTEEN			16	2047.94	Apo-ElpQ (19-343)	120	2058.32	0.13211	9.19229	0.136053	2.02129	0.001147
ElpQ	118	134	EAKVEENKEKQENTEEN			16	2047.94	ElpQ-C1s	0	2048.96	0.052913	0	0	2.01918	0.00102
ElpQ	118	134	EAKVEENKEKQENTEEN			16	2047.94	ElpQ-C1s	0.167	2057.34	0.120942	8.37221	0.132011	2.01994	0.001469	Y
ElpQ	118	134	EAKVEENKEKQENTEEN			16	2047.94	ElpQ-C1s	1	2057.27	0.337448	8.30847	0.341571	2.01981	0.001441
ElpQ	118	134	EAKVEENKEKQENTEEN			16	2047.94	ElpQ-C1s	5	2057.63	0.392237	8.66085	0.39579	2.02004	8.48366e-06
ElpQ	118	134	EAKVEENKEKQENTEEN			16	2047.94	ElpQ-C1s	30	2057.93	0.151577	8.96371	0.160547	2.02063	0.002055
ElpQ	118	134	EAKVEENKEKQENTEEN			16	2047.94	ElpQ-C1s	120	2057.67	0.391028	8.70957	0.394592	2.02108	0.001286
ElpQ	120	133	KVEENKEKQENTEE			13	1733.82	Apo-ElpQ (19-343)	0	1734.76	0.006496	0	0	2.01704	0.002092
ElpQ	120	133	KVEENKEKQENTEE			13	1733.82	Apo-ElpQ (19-343)	0.1667	1742.03	0.061215	7.27717	0.061559	2.01858	0.00014
ElpQ	120	133	KVEENKEKQENTEE			13	1733.82	Apo-ElpQ (19-343)	1	1741.99	0.379047	7.22914	0.379102	2.01946	0.001074
ElpQ	120	133	KVEENKEKQENTEE			13	1733.82	Apo-ElpQ (19-343)	5	1742.01	0.037927	7.25143	0.038479	2.01913	0.001176
ElpQ	120	133	KVEENKEKQENTEE			13	1733.82	Apo-ElpQ (19-343)	30	1741.95	0.143999	7.19026	0.144146	2.01953	0.001147
ElpQ	120	133	KVEENKEKQENTEE			13	1733.82	Apo-ElpQ (19-343)	120	1742.07	0.055422	7.31427	0.055802	2.01826	0.001227
ElpQ	120	133	KVEENKEKQENTEE			13	1733.82	ElpQ-C1s	0	1734.77	0.017125	0	0	2.01724	0.000829
ElpQ	120	133	KVEENKEKQENTEE			13	1733.82	ElpQ-C1s	0.167	1741.84	0.306359	7.0728	0.306837	2.01853	0.001276
ElpQ	120	133	KVEENKEKQENTEE			13	1733.82	ElpQ-C1s	1	1741.58	0.080407	6.80843	0.08221	2.01878	0.001167
ElpQ	120	133	KVEENKEKQENTEE			13	1733.82	ElpQ-C1s	5	1741.98	0.201034	7.21408	0.201762	2.01842	0.000497
ElpQ	120	133	KVEENKEKQENTEE			13	1733.82	ElpQ-C1s	30	1741.92	0.140176	7.15295	0.141219	2.0183	0.001699
ElpQ	120	133	KVEENKEKQENTEE			13	1733.82	ElpQ-C1s	120	1742.06	0.015214	7.29474	0.022907	2.01888	0.00103
ElpQ	120	134	KVEENKEKQENTEEN			14	1847.86	Apo-ElpQ (19-343)	0	1848.76	0.099481	0	0	2.0177	0.00137
ElpQ	120	134	KVEENKEKQENTEEN			14	1847.86	Apo-ElpQ (19-343)	0.1667	1856.48	0.115852	7.7177	0.152703	2.01991	0.001015
ElpQ	120	134	KVEENKEKQENTEEN			14	1847.86	Apo-ElpQ (19-343)	1	1856.52	0.385534	7.75157	0.398162	2.01958	0.001061
ElpQ	120	134	KVEENKEKQENTEEN			14	1847.86	Apo-ElpQ (19-343)	5	1856.54	0.070833	7.77606	0.122122	2.01993	0.000509	Y
ElpQ	120	134	KVEENKEKQENTEEN			14	1847.86	Apo-ElpQ (19-343)	30	1856.59	0.128622	7.82237	0.162605	2.0205	0.00029	Y
ElpQ	120	134	KVEENKEKQENTEEN			14	1847.86	Apo-ElpQ (19-343)	120	1856.66	0.078502	7.89783	0.126724	2.01842	0.00128	Y
ElpQ	120	134	KVEENKEKQENTEEN			14	1847.86	ElpQ-C1s	0	1849.22	0.026272	0	0	2.01735	0.00099
ElpQ	120	134	KVEENKEKQENTEEN			14	1847.86	ElpQ-C1s	0.167	1856.23	0.246653	7.00311	0.248048	2.01847	0.001259
ElpQ	120	134	KVEENKEKQENTEEN			14	1847.86	ElpQ-C1s	1	1856.08	0.077502	6.85839	0.081834	2.01919	0.000331
ElpQ	120	134	KVEENKEKQENTEEN			14	1847.86	ElpQ-C1s	5	1856.34	0.206568	7.11679	0.208232	2.01806	0.000708	Y
ElpQ	120	134	KVEENKEKQENTEEN			14	1847.86	ElpQ-C1s	30	1856.24	0.134797	7.01982	0.137333	2.01832	0.001535	Y
ElpQ	120	134	KVEENKEKQENTEEN			14	1847.86	ElpQ-C1s	120	1856.39	0.054242	7.16813	0.060269	2.01928	0.000497	Y
ElpQ	120	149	KVEENKEKQENTEENIKEKEIIDEQNKQEL			29	3685.84	Apo-ElpQ (19-343)	0	3687.95	0.012566	0	0	4.09716	0.000816
ElpQ	120	149	KVEENKEKQENTEENIKEKEIIDEQNKQEL			29	3685.84	Apo-ElpQ (19-343)	0.1667	3706.37	0.17791	18.422	0.178353	4.08713	0.000143
ElpQ	120	149	KVEENKEKQENTEENIKEKEIIDEQNKQEL			29	3685.84	Apo-ElpQ (19-343)	1	3706.25	0.810167	18.2967	0.810265	4.08998	0.001907
ElpQ	120	149	KVEENKEKQENTEENIKEKEIIDEQNKQEL			29	3685.84	Apo-ElpQ (19-343)	5	3706.25	0.083562	18.2998	0.084501	4.08338	0.001695
ElpQ	120	149	KVEENKEKQENTEENIKEKEIIDEQNKQEL			29	3685.84	Apo-ElpQ (19-343)	30	3706.22	0.329177	18.2652	0.329417	4.08627	0.001535
ElpQ	120	149	KVEENKEKQENTEENIKEKEIIDEQNKQEL			29	3685.84	Apo-ElpQ (19-343)	120	3706.5	0.140871	18.5521	0.14143	4.08328	0.004329
ElpQ	120	149	KVEENKEKQENTEENIKEKEIIDEQNKQEL			29	3685.84	ElpQ-C1s	0	3687.98	0.046249	0	0	4.09555	0.000429
ElpQ	120	149	KVEENKEKQENTEENIKEKEIIDEQNKQEL			29	3685.84	ElpQ-C1s	0.167	3706.03	0.700871	18.0477	0.702395	4.08696	0.003431
ElpQ	120	149	KVEENKEKQENTEENIKEKEIIDEQNKQEL			29	3685.84	ElpQ-C1s	1	3705.6	0.265272	17.6236	0.269274	4.08603	0.001051
ElpQ	120	149	KVEENKEKQENTEENIKEKEIIDEQNKQEL			29	3685.84	ElpQ-C1s	5	3706.24	0.495859	18.2553	0.498012	4.0863	0.00192
ElpQ	120	149	KVEENKEKQENTEENIKEKEIIDEQNKQEL			29	3685.84	ElpQ-C1s	30	3706.3	0.137325	18.3184	0.144904	4.08701	0.002673
ElpQ	120	149	KVEENKEKQENTEENIKEKEIIDEQNKQEL			29	3685.84	ElpQ-C1s	120	3706.58	0.06574	18.5968	0.080378	4.08457	0.001991
ElpQ	124	133	NKEKQENTEE			9	1248.57	Apo-ElpQ (19-343)	0	1249.3	0.015058	0	0	2.01641	0.002228
ElpQ	124	133	NKEKQENTEE			9	1248.57	Apo-ElpQ (19-343)	0.1667	1254.86	0.070259	5.56166	0.071854	2.01746	0.000317
ElpQ	124	133	NKEKQENTEE			9	1248.57	Apo-ElpQ (19-343)	1	1254.82	0.299574	5.5216	0.299952	2.01848	0.001143
ElpQ	124	133	NKEKQENTEE			9	1248.57	Apo-ElpQ (19-343)	5	1254.84	0.012958	5.5398	0.019866	2.01816	0.001491
ElpQ	124	133	NKEKQENTEE			9	1248.57	Apo-ElpQ (19-343)	30	1254.81	0.126465	5.50598	0.127359	2.01857	0.001266
ElpQ	124	133	NKEKQENTEE			9	1248.57	Apo-ElpQ (19-343)	120	1254.89	0.047243	5.59129	0.049585	2.01718	0.001242
ElpQ	124	133	NKEKQENTEE			9	1248.57	ElpQ-C1s	0	1249.26	0.009803	0	0	2.01655	0.001036
ElpQ	124	133	NKEKQENTEE			9	1248.57	ElpQ-C1s	0.167	1254.72	0.305804	5.45451	0.305961	2.01797	0.001037
ElpQ	124	133	NKEKQENTEE			9	1248.57	ElpQ-C1s	1	1254.49	0.057866	5.22951	0.058691	2.01803	0.001081
ElpQ	124	133	NKEKQENTEE			9	1248.57	ElpQ-C1s	5	1254.8	0.159997	5.53716	0.160297	2.01749	0.000773
ElpQ	124	133	NKEKQENTEE			9	1248.57	ElpQ-C1s	30	1254.76	0.080941	5.49759	0.081532	2.01762	0.001528
ElpQ	124	133	NKEKQENTEE			9	1248.57	ElpQ-C1s	120	1254.86	0.011639	5.59962	0.015217	2.01802	0.00101
ElpQ	131	165	TEENIKEKEIIDEQNKQELAKAKEEEQQKEQKRHQ			34	4306.19	Apo-ElpQ (19-343)	0	4308.04	0.023159	0	0	3.30218	0.00155
ElpQ	131	165	TEENIKEKEIIDEQNKQELAKAKEEEQQKEQKRHQ			34	4306.19	Apo-ElpQ (19-343)	0.1667	4333.23	0.140953	25.191	0.142843	3.3131	0.0253
ElpQ	131	165	TEENIKEKEIIDEQNKQELAKAKEEEQQKEQKRHQ			34	4306.19	Apo-ElpQ (19-343)	1	4335.64	0.529303	27.5982	0.52981	3.32032	0.011078
ElpQ	131	165	TEENIKEKEIIDEQNKQELAKAKEEEQQKEQKRHQ			34	4306.19	Apo-ElpQ (19-343)	5	4335.31	0.187319	27.2706	0.188746	3.29529	0.005905
ElpQ	131	165	TEENIKEKEIIDEQNKQELAKAKEEEQQKEQKRHQ			34	4306.19	Apo-ElpQ (19-343)	30	4335.48	0.266412	27.4451	0.267416	3.29717	0.001719
ElpQ	131	165	TEENIKEKEIIDEQNKQELAKAKEEEQQKEQKRHQ			34	4306.19	Apo-ElpQ (19-343)	120	4335.64	0.025914	27.5988	0.034755	3.29964	0.012086
ElpQ	131	165	TEENIKEKEIIDEQNKQELAKAKEEEQQKEQKRHQ			34	4306.19	ElpQ-C1s	0	4308.02	0.047561	0	0	3.33247	0.017384
ElpQ	131	165	TEENIKEKEIIDEQNKQELAKAKEEEQQKEQKRHQ			34	4306.19	ElpQ-C1s	0.167	4332.17	0.438546	24.1505	0.441118	3.31948	0.013898
ElpQ	131	165	TEENIKEKEIIDEQNKQELAKAKEEEQQKEQKRHQ			34	4306.19	ElpQ-C1s	1	4334.98	0.225935	26.9625	0.230887	3.3087	0.002382
ElpQ	131	165	TEENIKEKEIIDEQNKQELAKAKEEEQQKEQKRHQ			34	4306.19	ElpQ-C1s	5	4335.56	0.184641	27.5345	0.190668	3.31522	0.002914
ElpQ	131	165	TEENIKEKEIIDEQNKQELAKAKEEEQQKEQKRHQ			34	4306.19	ElpQ-C1s	30	4335.29	0.170092	27.2684	0.176616	3.32629	0.017417
ElpQ	131	165	TEENIKEKEIIDEQNKQELAKAKEEEQQKEQKRHQ			34	4306.19	ElpQ-C1s	120	4335.66	0.149562	27.6391	0.156942	3.31079	0.004639
ElpQ	134	149	NIKEKEIIDEQNKQEL			15	1971.04	Apo-ElpQ (19-343)	0	1972.09	0.001437	0	0	4.27164	0.000758
ElpQ	134	149	NIKEKEIIDEQNKQEL			15	1971.04	Apo-ElpQ (19-343)	0.1667	1982.06	0.127752	9.97176	0.12776	4.26677	0.002649
ElpQ	134	149	NIKEKEIIDEQNKQEL			15	1971.04	Apo-ElpQ (19-343)	1	1982.05	0.343505	9.95363	0.343508	4.27018	0.002408
ElpQ	134	149	NIKEKEIIDEQNKQEL			15	1971.04	Apo-ElpQ (19-343)	5	1981.99	0.065576	9.89653	0.065591	4.26256	0.000679
ElpQ	134	149	NIKEKEIIDEQNKQEL			15	1971.04	Apo-ElpQ (19-343)	30	1982.01	0.139525	9.91409	0.139532	4.26426	0.001809
ElpQ	134	149	NIKEKEIIDEQNKQEL			15	1971.04	Apo-ElpQ (19-343)	120	1982.09	0.055947	10.0007	0.055965	4.2623	0.004074
ElpQ	134	149	NIKEKEIIDEQNKQEL			15	1971.04	ElpQ-C1s	0	1972.13	0.003283	0	0	4.27436	0.002535
ElpQ	134	149	NIKEKEIIDEQNKQEL			15	1971.04	ElpQ-C1s	0.167	1981.86	0.276746	9.73365	0.276765	4.26715	0.004339
ElpQ	134	149	NIKEKEIIDEQNKQEL			15	1971.04	ElpQ-C1s	1	1981.68	0.090602	9.55179	0.090661	4.26495	0.000907
ElpQ	134	149	NIKEKEIIDEQNKQEL			15	1971.04	ElpQ-C1s	5	1981.87	0.125661	9.7453	0.125704	4.26536	0.001024
ElpQ	134	149	NIKEKEIIDEQNKQEL			15	1971.04	ElpQ-C1s	30	1981.81	0.045669	9.68469	0.045787	4.26917	0.003999
ElpQ	134	149	NIKEKEIIDEQNKQEL			15	1971.04	ElpQ-C1s	120	1981.95	0.010751	9.82782	0.011241	4.26534	0.000146
ElpQ	134	186	NIKEKEIIDEQNKQELAKAKEEEQQKEQKRHQEEQQRKAKAEKEKREREEAEQ			52	6557.37	Apo-ElpQ (19-343)	0	6560.96	0.143046	0	0	3.28977	0.065403
ElpQ	134	186	NIKEKEIIDEQNKQELAKAKEEEQQKEQKRHQEEQQRKAKAEKEKREREEAEQ			52	6557.37	Apo-ElpQ (19-343)	0.1667	6600.73	0.281851	39.7697	0.316073	3.39118	0.036481
ElpQ	134	186	NIKEKEIIDEQNKQELAKAKEEEQQKEQKRHQEEQQRKAKAEKEKREREEAEQ			52	6557.37	Apo-ElpQ (19-343)	1	6601.58	0.797166	40.6236	0.809898	3.29737	0.018913
ElpQ	134	186	NIKEKEIIDEQNKQELAKAKEEEQQKEQKRHQEEQQRKAKAEKEKREREEAEQ			52	6557.37	Apo-ElpQ (19-343)	5	6600.82	0.104473	39.8621	0.177135	3.30118	0.064515
ElpQ	134	186	NIKEKEIIDEQNKQELAKAKEEEQQKEQKRHQEEQQRKAKAEKEKREREEAEQ			52	6557.37	Apo-ElpQ (19-343)	30	6601.21	0.338722	40.2574	0.367689	3.27071	0.004126
ElpQ	134	186	NIKEKEIIDEQNKQELAKAKEEEQQKEQKRHQEEQQRKAKAEKEKREREEAEQ			52	6557.37	Apo-ElpQ (19-343)	120	6601.06	0.321412	40.0991	0.351806	3.27984	0.04111
ElpQ	134	186	NIKEKEIIDEQNKQELAKAKEEEQQKEQKRHQEEQQRKAKAEKEKREREEAEQ			52	6557.37	ElpQ-C1s	0	6560.84	0.19233	0	0	3.31514	0.017573
ElpQ	134	186	NIKEKEIIDEQNKQELAKAKEEEQQKEQKRHQEEQQRKAKAEKEKREREEAEQ			52	6557.37	ElpQ-C1s	0.167	6599.65	0.598451	38.8057	0.628598	3.29321	0.013636
ElpQ	134	186	NIKEKEIIDEQNKQELAKAKEEEQQKEQKRHQEEQQRKAKAEKEKREREEAEQ			52	6557.37	ElpQ-C1s	1	6600.51	0.251803	39.6661	0.316852	3.27638	0.00373
ElpQ	134	186	NIKEKEIIDEQNKQELAKAKEEEQQKEQKRHQEEQQRKAKAEKEKREREEAEQ			52	6557.37	ElpQ-C1s	5	6601.14	0.4617	40.297	0.500157	3.28812	0.003014
ElpQ	134	186	NIKEKEIIDEQNKQELAKAKEEEQQKEQKRHQEEQQRKAKAEKEKREREEAEQ			52	6557.37	ElpQ-C1s	30	6600.86	0.370988	40.0202	0.417879	3.29518	0.015591
ElpQ	134	186	NIKEKEIIDEQNKQELAKAKEEEQQKEQKRHQEEQQRKAKAEKEKREREEAEQ			52	6557.37	ElpQ-C1s	120	6601.35	0.08343	40.5025	0.209646	3.29044	0.014234
ElpQ	180	191	EREEAEQQKRQQ			11	1558.76	Apo-ElpQ (19-343)	0	1559.61	0.023175	0	0	2.02008	0.001804
ElpQ	180	191	EREEAEQQKRQQ			11	1558.76	Apo-ElpQ (19-343)	0.1667	1565.77	0.026829	6.16564	0.035452	2.02091	0.000267
ElpQ	180	191	EREEAEQQKRQQ			11	1558.76	Apo-ElpQ (19-343)	1	1565.82	0.365208	6.21833	0.365943	2.02152	0.000923
ElpQ	180	191	EREEAEQQKRQQ			11	1558.76	Apo-ElpQ (19-343)	5	1565.66	0.035424	6.05861	0.042331	2.02079	0.001083
ElpQ	180	191	EREEAEQQKRQQ			11	1558.76	Apo-ElpQ (19-343)	30	1565.74	0.100094	6.13449	0.102742	2.02224	0.001708
ElpQ	180	191	EREEAEQQKRQQ			11	1558.76	Apo-ElpQ (19-343)	120	1565.8	0.088257	6.19072	0.091249	2.02083	0.001207
ElpQ	180	191	EREEAEQQKRQQ			11	1558.76	ElpQ-C1s	0	1559.57	0.077742	0	0	2.02085	0.000739
ElpQ	180	191	EREEAEQQKRQQ			11	1558.76	ElpQ-C1s	0.167	1565.63	0.399497	6.05349	0.406991	2.02172	0.001899
ElpQ	180	191	EREEAEQQKRQQ			11	1558.76	ElpQ-C1s	1	1565.48	0.090246	5.90852	0.119114	2.02127	0.001669
ElpQ	180	191	EREEAEQQKRQQ			11	1558.76	ElpQ-C1s	5	1565.81	0.173893	6.23961	0.19048	2.02097	0.000273
ElpQ	180	191	EREEAEQQKRQQ			11	1558.76	ElpQ-C1s	30	1565.65	0.172339	6.07367	0.189062	2.02078	0.002136
ElpQ	180	191	EREEAEQQKRQQ			11	1558.76	ElpQ-C1s	120	1565.67	0.113334	6.09647	0.137435	2.02112	0.000187
ElpQ	187	202	QKRQQEEEEKRQVDNQ			15	2072.01	Apo-ElpQ (19-343)	0	2073.09	0.009353	0	0	2.02049	0.002418
ElpQ	187	202	QKRQQEEEEKRQVDNQ			15	2072.01	Apo-ElpQ (19-343)	0.1667	2081.05	0.11649	7.96137	0.116865	2.02063	0.000736	Y
ElpQ	187	202	QKRQQEEEEKRQVDNQ			15	2072.01	Apo-ElpQ (19-343)	1	2082.66	0.085214	9.57489	0.085726	2.02108	0.001165
ElpQ	187	202	QKRQQEEEEKRQVDNQ			15	2072.01	Apo-ElpQ (19-343)	5	2082.77	0.123299	9.6816	0.123653	2.02189	0.001078
ElpQ	187	202	QKRQQEEEEKRQVDNQ			15	2072.01	Apo-ElpQ (19-343)	30	2082.84	0.097827	9.7522	0.098273	2.02257	0.002202
ElpQ	187	202	QKRQQEEEEKRQVDNQ			15	2072.01	Apo-ElpQ (19-343)	120	2082.7	0.129246	9.61453	0.129584	2.02053	0.001213
ElpQ	187	202	QKRQQEEEEKRQVDNQ			15	2072.01	ElpQ-C1s	0	2073.11	0.069422	0	0	2.01952	0.000303
ElpQ	187	202	QKRQQEEEEKRQVDNQ			15	2072.01	ElpQ-C1s	0.167	2078.37	0.100384	5.26109	0.12205	2.02107	0.002122	Y
ElpQ	187	202	QKRQQEEEEKRQVDNQ			15	2072.01	ElpQ-C1s	1	2082.68	0.294196	9.57194	0.302276	2.02235	0.001363
ElpQ	187	202	QKRQQEEEEKRQVDNQ			15	2072.01	ElpQ-C1s	5	2082.99	0.137129	9.88682	0.1537	2.0209	0.001108
ElpQ	187	202	QKRQQEEEEKRQVDNQ			15	2072.01	ElpQ-C1s	30	2083.13	0.229827	10.0188	0.240083	2.02042	0.002176
ElpQ	187	202	QKRQQEEEEKRQVDNQ			15	2072.01	ElpQ-C1s	120	2082.96	0.034096	9.8551	0.077343	2.02119	0.001329
ElpQ	195	206	EKRQVDNQIKTL			11	1471.82	Apo-ElpQ (19-343)	0	1472.62	0.013447	0	0	3.87975	0.000876
ElpQ	195	206	EKRQVDNQIKTL			11	1471.82	Apo-ElpQ (19-343)	0.1667	1475.91	0.133028	3.28205	0.133706	3.87842	0.002602	Y
ElpQ	195	206	EKRQVDNQIKTL			11	1471.82	Apo-ElpQ (19-343)	1	1477.38	0.034899	4.75861	0.0374	3.87885	0.002219	Y
ElpQ	195	206	EKRQVDNQIKTL			11	1471.82	Apo-ElpQ (19-343)	5	1478.22	0.017347	5.59902	0.021949	3.87013	0.001494	Y
ElpQ	195	206	EKRQVDNQIKTL			11	1471.82	Apo-ElpQ (19-343)	30	1479.09	0.010542	6.46453	0.017087	3.87083	0.001359	Y
ElpQ	195	206	EKRQVDNQIKTL			11	1471.82	Apo-ElpQ (19-343)	120	1479.48	0.014006	6.85169	0.019417	3.8679	0.004426	Y
ElpQ	195	206	EKRQVDNQIKTL			11	1471.82	ElpQ-C1s	0	1472.62	0.01417	0	0	3.87979	0.002898
ElpQ	195	206	EKRQVDNQIKTL			11	1471.82	ElpQ-C1s	0.167	1474.98	0.045746	2.35488	0.04789	3.87738	0.004412	Y
ElpQ	195	206	EKRQVDNQIKTL			11	1471.82	ElpQ-C1s	1	1476.6	0.018343	3.97931	0.023179	3.87262	0.001501	Y
ElpQ	195	206	EKRQVDNQIKTL			11	1471.82	ElpQ-C1s	5	1477.4	0.015897	4.77583	0.021295	3.87252	0.000674	Y
ElpQ	195	206	EKRQVDNQIKTL			11	1471.82	ElpQ-C1s	30	1478.1	0.014867	5.48152	0.020538	3.87403	0.003958	Y
ElpQ	195	206	EKRQVDNQIKTL			11	1471.82	ElpQ-C1s	120	1478.65	0.01837	6.02786	0.0232	3.87064	0.001178	Y
ElpQ	195	208	EKRQVDNQIKTLIA			13	1655.94	Apo-ElpQ (19-343)	0	1656.82	0.000651	0	0	4.6796	0.000454
ElpQ	195	208	EKRQVDNQIKTLIA			13	1655.94	Apo-ElpQ (19-343)	0.1667	1659.84	0.112999	3.0181	0.113001	4.67725	0.003599	Y
ElpQ	195	208	EKRQVDNQIKTLIA			13	1655.94	Apo-ElpQ (19-343)	1	1661.25	0.01615	4.4252	0.016163	4.67661	0.002265	Y
ElpQ	195	208	EKRQVDNQIKTLIA			13	1655.94	Apo-ElpQ (19-343)	5	1662.18	0.00897	5.35417	0.008994	4.66397	0.001296	Y
ElpQ	195	208	EKRQVDNQIKTLIA			13	1655.94	Apo-ElpQ (19-343)	30	1663.07	0.031337	6.24417	0.031343	4.66314	0.001371	Y
ElpQ	195	208	EKRQVDNQIKTLIA			13	1655.94	Apo-ElpQ (19-343)	120	1663.56	0.007622	6.7421	0.00765	4.65899	0.004948	Y
ElpQ	195	208	EKRQVDNQIKTLIA			13	1655.94	ElpQ-C1s	0	1656.86	0.010578	0	0	4.68414	0.005519
ElpQ	195	208	EKRQVDNQIKTLIA			13	1655.94	ElpQ-C1s	0.167	1659.02	0.009309	2.15679	0.01409	4.67781	0.005118	Y
ElpQ	195	208	EKRQVDNQIKTLIA			13	1655.94	ElpQ-C1s	1	1660.45	0.00675	3.59499	0.012548	4.67126	0.001068	Y
ElpQ	195	208	EKRQVDNQIKTLIA			13	1655.94	ElpQ-C1s	5	1661.25	0.02124	4.39019	0.023728	4.66944	0.000239	Y
ElpQ	195	208	EKRQVDNQIKTLIA			13	1655.94	ElpQ-C1s	30	1662.06	0.020868	5.20114	0.023395	4.67193	0.004238	Y
ElpQ	195	208	EKRQVDNQIKTLIA			13	1655.94	ElpQ-C1s	120	1662.7	0.00813	5.83617	0.013341	4.6645	0.000313	Y
ElpQ	196	208	KRQVDNQIKTLIA			12	1526.9	Apo-ElpQ (19-343)	0	1527.76	0.010504	0	0	4.56348	0.000289
ElpQ	196	208	KRQVDNQIKTLIA			12	1526.9	Apo-ElpQ (19-343)	0.1667	1530.26	0.081821	2.49881	0.082493	4.56349	0.003468	Y
ElpQ	196	208	KRQVDNQIKTLIA			12	1526.9	Apo-ElpQ (19-343)	1	1531.54	0.039078	3.77523	0.040465	4.56321	0.00177	Y
ElpQ	196	208	KRQVDNQIKTLIA			12	1526.9	Apo-ElpQ (19-343)	5	1532.43	0.016326	4.67256	0.019413	4.54985	0.001612	Y
ElpQ	196	208	KRQVDNQIKTLIA			12	1526.9	Apo-ElpQ (19-343)	30	1533.33	0.009506	5.571	0.014167	4.55007	0.001138	Y
ElpQ	196	208	KRQVDNQIKTLIA			12	1526.9	Apo-ElpQ (19-343)	120	1533.8	0.016368	6.03644	0.019448	4.54598	0.005135	Y
ElpQ	196	208	KRQVDNQIKTLIA			12	1526.9	ElpQ-C1s	0	1527.79	0.030349	0	0	4.30484	0.113584
ElpQ	196	208	KRQVDNQIKTLIA			12	1526.9	ElpQ-C1s	0.167	1528.49	0.008841	0.699007	0.03161	4.25328	0.004152	Y
ElpQ	196	208	KRQVDNQIKTLIA			12	1526.9	ElpQ-C1s	1	1529.07	0.011313	1.27459	0.032389	4.25058	0.001139	Y
ElpQ	196	208	KRQVDNQIKTLIA			12	1526.9	ElpQ-C1s	5	1529.26	0.009584	1.46426	0.031826	4.25075	0.000849	Y
ElpQ	196	208	KRQVDNQIKTLIA			12	1526.9	ElpQ-C1s	30	1529.71	0.033319	1.92087	0.045069	4.25481	0.003835	Y
ElpQ	196	208	KRQVDNQIKTLIA			12	1526.9	ElpQ-C1s	120	1530.48	0.014033	2.68657	0.033436	4.25007	0.00046	Y
ElpQ	206	215	LIAKIDEINE			9	1157.64	Apo-ElpQ (19-343)	0	1158.31	0.008141	0	0	4.91663	0.001111
ElpQ	206	215	LIAKIDEINE			9	1157.64	Apo-ElpQ (19-343)	0.1667	1158.48	0.074576	0.163794	0.075019	4.92008	0.002372
ElpQ	206	215	LIAKIDEINE			9	1157.64	Apo-ElpQ (19-343)	1	1158.42	0.015262	0.107948	0.017297	4.92291	0.001683
ElpQ	206	215	LIAKIDEINE			9	1157.64	Apo-ElpQ (19-343)	5	1158.6	0.125413	0.287757	0.125677	4.91526	0.000389
ElpQ	206	215	LIAKIDEINE			9	1157.64	Apo-ElpQ (19-343)	30	1158.43	0.008958	0.120571	0.012104	4.91767	0.001568
ElpQ	206	215	LIAKIDEINE			9	1157.64	Apo-ElpQ (19-343)	120	1158.55	0.134782	0.233334	0.135027	4.91565	0.003802
ElpQ	206	215	LIAKIDEINE			9	1157.64	ElpQ-C1s	0	1158.28	0.018547	0	0	4.92304	0.005471
ElpQ	206	215	LIAKIDEINE			9	1157.64	ElpQ-C1s	0.167	1158.55	0.05145	0.271821	0.054691	4.92193	0.005133
ElpQ	206	215	LIAKIDEINE			9	1157.64	ElpQ-C1s	1	1158.51	0.014043	0.223898	0.023263	4.91791	0.000629
ElpQ	206	215	LIAKIDEINE			9	1157.64	ElpQ-C1s	5	1158.48	0.015795	0.201677	0.024361	4.91933	0.00025
ElpQ	206	215	LIAKIDEINE			9	1157.64	ElpQ-C1s	30	1158.46	0.013105	0.175039	0.02271	4.92387	0.003769
ElpQ	206	215	LIAKIDEINE			9	1157.64	ElpQ-C1s	120	1158.47	0.005914	0.189064	0.019467	4.91943	0.000431
ElpQ	207	215	IAKIDEINE			8	1044.56	Apo-ElpQ (19-343)	0	1045.13	0.006443	0	0	4.44353	0.001097
ElpQ	207	215	IAKIDEINE			8	1044.56	Apo-ElpQ (19-343)	0.1667	1045.23	0.033434	0.099438	0.034049	4.44604	0.001933
ElpQ	207	215	IAKIDEINE			8	1044.56	Apo-ElpQ (19-343)	1	1045.22	0.040162	0.09516	0.040676	4.44861	0.001462
ElpQ	207	215	IAKIDEINE			8	1044.56	Apo-ElpQ (19-343)	5	1045.28	0.011671	0.155848	0.013331	4.44162	0.000403
ElpQ	207	215	IAKIDEINE			8	1044.56	Apo-ElpQ (19-343)	30	1045.28	0.007271	0.156163	0.009715	4.44456	0.002407
ElpQ	207	215	IAKIDEINE			8	1044.56	Apo-ElpQ (19-343)	120	1045.31	0.019689	0.185758	0.020717	4.44143	0.003371
ElpQ	207	215	IAKIDEINE			8	1044.56	ElpQ-C1s	0	1045.08	0.017647	0	0	4.44579	0.00377
ElpQ	207	215	IAKIDEINE			8	1044.56	ElpQ-C1s	0.167	1045.22	0.029702	0.142259	0.034549	4.44581	0.003719
ElpQ	207	215	IAKIDEINE			8	1044.56	ElpQ-C1s	1	1045.25	0.002521	0.170905	0.017826	4.44311	0.001181
ElpQ	207	215	IAKIDEINE			8	1044.56	ElpQ-C1s	5	1045.26	0.027699	0.177097	0.032843	4.44335	0.000921
ElpQ	207	215	IAKIDEINE			8	1044.56	ElpQ-C1s	30	1045.25	0.032332	0.173646	0.036834	4.44726	0.00361
ElpQ	207	215	IAKIDEINE			8	1044.56	ElpQ-C1s	120	1045.26	0.016433	0.180902	0.024113	4.44326	0.000876
ElpQ	209	217	KIDEINENI			8	1087.56	Apo-ElpQ (19-343)	0	1088.19	0.044087	0	0	4.87243	0.001306
ElpQ	209	217	KIDEINENI			8	1087.56	Apo-ElpQ (19-343)	0.1667	1088.11	0.077225	-0.080263	0.088923	4.87303	0.001736
ElpQ	209	217	KIDEINENI			8	1087.56	Apo-ElpQ (19-343)	1	1088.16	0.065269	-0.032112	0.078764	4.87648	0.001817
ElpQ	209	217	KIDEINENI			8	1087.56	Apo-ElpQ (19-343)	5	1088.18	0.081767	-0.010874	0.092895	4.86865	0.001508
ElpQ	209	217	KIDEINENI			8	1087.56	Apo-ElpQ (19-343)	30	1088.23	0.023849	0.040999	0.050124	4.87151	0.002077
ElpQ	209	217	KIDEINENI			8	1087.56	Apo-ElpQ (19-343)	120	1088.28	0.046189	0.090577	0.063852	4.86845	0.00402
ElpQ	209	217	KIDEINENI			8	1087.56	ElpQ-C1s	0	1088.15	0.004742	0	0	4.87287	0.004431
ElpQ	209	217	KIDEINENI			8	1087.56	ElpQ-C1s	0.167	1088.24	0.074165	0.097201	0.074316	4.87131	0.004159
ElpQ	209	217	KIDEINENI			8	1087.56	ElpQ-C1s	1	1088.13	0.028294	-0.011977	0.028689	4.8684	0.001223
ElpQ	209	217	KIDEINENI			8	1087.56	ElpQ-C1s	5	1088.22	0.109831	0.069926	0.109934	4.8689	0.000405
ElpQ	209	217	KIDEINENI			8	1087.56	ElpQ-C1s	30	1088.11	0.13694	-0.033285	0.137022	4.87248	0.00345
ElpQ	209	217	KIDEINENI			8	1087.56	ElpQ-C1s	120	1088.38	0.083144	0.234795	0.083279	4.8699	0.000615
ElpQ	215	261	ENIDVIKWQTTVGPQGVIDRITGPVYDDFTNGNNSIRETWEGLEEES			44	5321.55	Apo-ElpQ (19-343)	0	5324.72	0.015176	0	0	6.60928	0.00215
ElpQ	215	261	ENIDVIKWQTTVGPQGVIDRITGPVYDDFTNGNNSIRETWEGLEEES			44	5321.55	Apo-ElpQ (19-343)	0.1667	5336.19	0.238076	11.4766	0.238559	6.6145	0.00464	Y
ElpQ	215	261	ENIDVIKWQTTVGPQGVIDRITGPVYDDFTNGNNSIRETWEGLEEES			44	5321.55	Apo-ElpQ (19-343)	1	5337.69	0.415084	12.9681	0.415362	6.61887	0.003362
ElpQ	215	261	ENIDVIKWQTTVGPQGVIDRITGPVYDDFTNGNNSIRETWEGLEEES			44	5321.55	Apo-ElpQ (19-343)	5	5339.58	0.155557	14.8655	0.156295	6.60304	0.003662	Y
ElpQ	215	261	ENIDVIKWQTTVGPQGVIDRITGPVYDDFTNGNNSIRETWEGLEEES			44	5321.55	Apo-ElpQ (19-343)	30	5341.79	0.231344	17.0687	0.231841	6.60767	0.002962	Y
ElpQ	215	261	ENIDVIKWQTTVGPQGVIDRITGPVYDDFTNGNNSIRETWEGLEEES			44	5321.55	Apo-ElpQ (19-343)	120	5344.05	0.129835	19.3283	0.130719	6.60203	0.007617	Y
ElpQ	215	261	ENIDVIKWQTTVGPQGVIDRITGPVYDDFTNGNNSIRETWEGLEEES			44	5321.55	ElpQ-C1s	0	5324.75	0.035415	0	0	6.62548	0.00646
ElpQ	215	261	ENIDVIKWQTTVGPQGVIDRITGPVYDDFTNGNNSIRETWEGLEEES			44	5321.55	ElpQ-C1s	0.167	5335.16	0.15076	10.414	0.154864	6.6197	0.010077	Y
ElpQ	215	261	ENIDVIKWQTTVGPQGVIDRITGPVYDDFTNGNNSIRETWEGLEEES			44	5321.55	ElpQ-C1s	1	5336.9	0.107008	12.1477	0.112716	6.61276	0.001996
ElpQ	215	261	ENIDVIKWQTTVGPQGVIDRITGPVYDDFTNGNNSIRETWEGLEEES			44	5321.55	ElpQ-C1s	5	5338.19	0.233798	13.4464	0.236465	6.61738	0.004371	Y
ElpQ	215	261	ENIDVIKWQTTVGPQGVIDRITGPVYDDFTNGNNSIRETWEGLEEES			44	5321.55	ElpQ-C1s	30	5339.09	0.152246	14.3383	0.156311	6.62502	0.005782	Y
ElpQ	215	261	ENIDVIKWQTTVGPQGVIDRITGPVYDDFTNGNNSIRETWEGLEEES			44	5321.55	ElpQ-C1s	120	5340.39	0.13195	15.6375	0.13662	6.61501	0.000848	Y
ElpQ	216	233	NIDVIKWQTTVGPQGVID			16	1983.05	Apo-ElpQ (19-343)	0	1984.18	0.008104	0	0	6.20622	0.000686
ElpQ	216	233	NIDVIKWQTTVGPQGVID			16	1983.05	Apo-ElpQ (19-343)	0.1667	1988.03	0.067084	3.85423	0.067572	6.2076	0.004067
ElpQ	216	233	NIDVIKWQTTVGPQGVID			16	1983.05	Apo-ElpQ (19-343)	1	1988.38	0.140276	4.20135	0.14051	6.21158	0.002224
ElpQ	216	233	NIDVIKWQTTVGPQGVID			16	1983.05	Apo-ElpQ (19-343)	5	1989.09	0.027746	4.91033	0.028905	6.20101	0.001484
ElpQ	216	233	NIDVIKWQTTVGPQGVID			16	1983.05	Apo-ElpQ (19-343)	30	1990.65	0.065545	6.47105	0.066044	6.20445	0.000988	Y
ElpQ	216	233	NIDVIKWQTTVGPQGVID			16	1983.05	Apo-ElpQ (19-343)	120	1992.25	0.036947	8.07321	0.037825	6.20023	0.005349	Y
ElpQ	216	233	NIDVIKWQTTVGPQGVID			16	1983.05	ElpQ-C1s	0	1984.19	0.006535	0	0	6.21176	0.006388
ElpQ	216	233	NIDVIKWQTTVGPQGVID			16	1983.05	ElpQ-C1s	0.167	1987.93	0.102106	3.74409	0.102315	6.20597	0.006016
ElpQ	216	233	NIDVIKWQTTVGPQGVID			16	1983.05	ElpQ-C1s	1	1988.1	0.044868	3.91666	0.045341	6.2025	0.000527
ElpQ	216	233	NIDVIKWQTTVGPQGVID			16	1983.05	ElpQ-C1s	5	1988.82	0.105297	4.63348	0.1055	6.20343	0.000572
ElpQ	216	233	NIDVIKWQTTVGPQGVID			16	1983.05	ElpQ-C1s	30	1989.9	0.039523	5.71319	0.04006	6.2087	0.004029	Y
ElpQ	216	233	NIDVIKWQTTVGPQGVID			16	1983.05	ElpQ-C1s	120	1990.99	0.045291	6.80367	0.04576	6.20351	0.000502	Y
ElpQ	216	242	NIDVIKWQTTVGPQGVIDRITGPVYDD			24	2999.55	Apo-ElpQ (19-343)	0	3001.27	0.01624	0	0	6.67769	0.002155
ElpQ	216	242	NIDVIKWQTTVGPQGVIDRITGPVYDD			24	2999.55	Apo-ElpQ (19-343)	0.1667	3005.08	0.100748	3.81146	0.102049	6.67078	0.005113
ElpQ	216	242	NIDVIKWQTTVGPQGVIDRITGPVYDD			24	2999.55	Apo-ElpQ (19-343)	1	3005.54	0.148324	4.27431	0.149211	6.67595	0.004672
ElpQ	216	242	NIDVIKWQTTVGPQGVIDRITGPVYDD			24	2999.55	Apo-ElpQ (19-343)	5	3006.77	0.056924	5.50841	0.059195	6.66139	0.004007	Y
ElpQ	216	242	NIDVIKWQTTVGPQGVIDRITGPVYDD			24	2999.55	Apo-ElpQ (19-343)	30	3009.9	0.048664	8.63525	0.051302	6.66242	0.002533	Y
ElpQ	216	242	NIDVIKWQTTVGPQGVIDRITGPVYDD			24	2999.55	Apo-ElpQ (19-343)	120	3013.41	0.014132	12.144	0.021528	6.647	0.005957	Y
ElpQ	216	242	NIDVIKWQTTVGPQGVIDRITGPVYDD			24	2999.55	ElpQ-C1s	0	3001.28	0.025649	0	0	6.68777	0.009536
ElpQ	216	242	NIDVIKWQTTVGPQGVIDRITGPVYDD			24	2999.55	ElpQ-C1s	0.167	3004.96	0.106338	3.6847	0.109388	6.67215	0.008392
ElpQ	216	242	NIDVIKWQTTVGPQGVIDRITGPVYDD			24	2999.55	ElpQ-C1s	1	3005.15	0.046187	3.87201	0.052831	6.66796	0.002411
ElpQ	216	242	NIDVIKWQTTVGPQGVIDRITGPVYDD			24	2999.55	ElpQ-C1s	5	3005.85	0.1679	4.57035	0.169848	6.66937	0.003441	Y
ElpQ	216	242	NIDVIKWQTTVGPQGVIDRITGPVYDD			24	2999.55	ElpQ-C1s	30	3006.99	0.075059	5.70777	0.07932	6.67553	0.00433	Y
ElpQ	216	242	NIDVIKWQTTVGPQGVIDRITGPVYDD			24	2999.55	ElpQ-C1s	120	3008.4	0.027526	7.11743	0.037624	6.66286	0.002795	Y
ElpQ	217	242	IDVIKWQTTVGPQGVIDRITGPVYDD			23	2885.5	Apo-ElpQ (19-343)	0	2887.09	0.018921	0	0	6.65137	0.002062
ElpQ	217	242	IDVIKWQTTVGPQGVIDRITGPVYDD			23	2885.5	Apo-ElpQ (19-343)	0.1667	2890.75	0.077594	3.66371	0.079868	6.64451	0.00399
ElpQ	217	242	IDVIKWQTTVGPQGVIDRITGPVYDD			23	2885.5	Apo-ElpQ (19-343)	1	2891.17	0.146088	4.08245	0.147308	6.64969	0.004165
ElpQ	217	242	IDVIKWQTTVGPQGVIDRITGPVYDD			23	2885.5	Apo-ElpQ (19-343)	5	2892.41	0.051023	5.31788	0.054418	6.63508	0.001721	Y
ElpQ	217	242	IDVIKWQTTVGPQGVIDRITGPVYDD			23	2885.5	Apo-ElpQ (19-343)	30	2895.45	0.056581	8.35688	0.059661	6.63442	0.002314	Y
ElpQ	217	242	IDVIKWQTTVGPQGVIDRITGPVYDD			23	2885.5	Apo-ElpQ (19-343)	120	2898.85	0.020468	11.7575	0.027874	6.62241	0.005002	Y
ElpQ	217	242	IDVIKWQTTVGPQGVIDRITGPVYDD			23	2885.5	ElpQ-C1s	0	2887.09	0.028243	0	0	6.66113	0.008735
ElpQ	217	242	IDVIKWQTTVGPQGVIDRITGPVYDD			23	2885.5	ElpQ-C1s	0.167	2890.6	0.093141	3.50614	0.097329	6.64478	0.007168
ElpQ	217	242	IDVIKWQTTVGPQGVIDRITGPVYDD			23	2885.5	ElpQ-C1s	1	2890.79	0.049631	3.69932	0.057104	6.64115	0.00104
ElpQ	217	242	IDVIKWQTTVGPQGVIDRITGPVYDD			23	2885.5	ElpQ-C1s	5	2891.5	0.145246	4.41136	0.147966	6.64185	0.001677	Y
ElpQ	217	242	IDVIKWQTTVGPQGVIDRITGPVYDD			23	2885.5	ElpQ-C1s	30	2892.62	0.06208	5.52766	0.068202	6.64676	0.004856	Y
ElpQ	217	242	IDVIKWQTTVGPQGVIDRITGPVYDD			23	2885.5	ElpQ-C1s	120	2893.98	0.018401	6.89238	0.033709	6.63691	0.000539	Y
ElpQ	218	233	DVIKWQTTVGPQGVID			14	1755.93	Apo-ElpQ (19-343)	0	1756.97	0.014582	0	0	5.93566	0.00062
ElpQ	218	233	DVIKWQTTVGPQGVID			14	1755.93	Apo-ElpQ (19-343)	0.1667	1760.8	0.047831	3.83026	0.050004	5.93643	0.002979
ElpQ	218	233	DVIKWQTTVGPQGVID			14	1755.93	Apo-ElpQ (19-343)	1	1761.14	0.15645	4.17739	0.157128	5.94003	0.002101
ElpQ	218	233	DVIKWQTTVGPQGVID			14	1755.93	Apo-ElpQ (19-343)	5	1761.87	0.029504	4.90445	0.03291	5.93041	0.001503
ElpQ	218	233	DVIKWQTTVGPQGVID			14	1755.93	Apo-ElpQ (19-343)	30	1763.39	0.071714	6.42432	0.073182	5.93362	0.00119	Y
ElpQ	218	233	DVIKWQTTVGPQGVID			14	1755.93	Apo-ElpQ (19-343)	120	1764.89	0.009386	7.92311	0.017342	5.92934	0.004962	Y
ElpQ	218	233	DVIKWQTTVGPQGVID			14	1755.93	ElpQ-C1s	0	1756.96	0.006453	0	0	5.94011	0.005434
ElpQ	218	233	DVIKWQTTVGPQGVID			14	1755.93	ElpQ-C1s	0.167	1760.52	0.099256	3.56062	0.099466	5.93468	0.005841
ElpQ	218	233	DVIKWQTTVGPQGVID			14	1755.93	ElpQ-C1s	1	1760.74	0.026402	3.77456	0.02718	5.93164	0.000715
ElpQ	218	233	DVIKWQTTVGPQGVID			14	1755.93	ElpQ-C1s	5	1761.47	0.065081	4.50686	0.0654	5.93214	0.000483
ElpQ	218	233	DVIKWQTTVGPQGVID			14	1755.93	ElpQ-C1s	30	1762.44	0.043543	5.48286	0.044018	5.93738	0.004168	Y
ElpQ	218	233	DVIKWQTTVGPQGVID			14	1755.93	ElpQ-C1s	120	1763.47	0.02753	6.50608	0.028277	5.93212	0.000467	Y
ElpQ	218	242	DVIKWQTTVGPQGVIDRITGPVYDD			22	2772.42	Apo-ElpQ (19-343)	0	2774.01	0.014939	0	0	6.56666	0.000323
ElpQ	218	242	DVIKWQTTVGPQGVIDRITGPVYDD			22	2772.42	Apo-ElpQ (19-343)	0.1667	2777.81	0.094709	3.80324	0.09588	6.5605	0.004407
ElpQ	218	242	DVIKWQTTVGPQGVIDRITGPVYDD			22	2772.42	Apo-ElpQ (19-343)	1	2778.22	0.149576	4.21403	0.15032	6.56375	0.00257
ElpQ	218	242	DVIKWQTTVGPQGVIDRITGPVYDD			22	2772.42	Apo-ElpQ (19-343)	5	2779.49	0.060538	5.48665	0.062354	6.55098	0.001121	Y
ElpQ	218	242	DVIKWQTTVGPQGVIDRITGPVYDD			22	2772.42	Apo-ElpQ (19-343)	30	2782.61	0.066763	8.60112	0.068414	6.54874	0.001688	Y
ElpQ	218	242	DVIKWQTTVGPQGVIDRITGPVYDD			22	2772.42	Apo-ElpQ (19-343)	120	2786	0.033356	11.9949	0.036548	6.53672	0.005151	Y
ElpQ	218	242	DVIKWQTTVGPQGVIDRITGPVYDD			22	2772.42	ElpQ-C1s	0	2774.05	0.026407	0	0	6.57745	0.007036
ElpQ	218	242	DVIKWQTTVGPQGVIDRITGPVYDD			22	2772.42	ElpQ-C1s	0.167	2777.59	0.129847	3.53312	0.132505	6.562	0.005185
ElpQ	218	242	DVIKWQTTVGPQGVIDRITGPVYDD			22	2772.42	ElpQ-C1s	1	2777.77	0.088946	3.72306	0.092783	6.55892	0.001049
ElpQ	218	242	DVIKWQTTVGPQGVIDRITGPVYDD			22	2772.42	ElpQ-C1s	5	2778.5	0.116358	4.44752	0.119316	6.55836	0.000748	Y
ElpQ	218	242	DVIKWQTTVGPQGVIDRITGPVYDD			22	2772.42	ElpQ-C1s	30	2779.61	0.072457	5.56126	0.077119	6.56333	0.004359	Y
ElpQ	218	242	DVIKWQTTVGPQGVIDRITGPVYDD			22	2772.42	ElpQ-C1s	120	2780.96	0.037865	6.9092	0.046163	6.55468	0.000653	Y
ElpQ	219	233	VIKWQTTVGPQGVID			13	1640.9	Apo-ElpQ (19-343)	0	1641.79	0.004848	0	0	5.7381	0.000447
ElpQ	219	233	VIKWQTTVGPQGVID			13	1640.9	Apo-ElpQ (19-343)	0.1667	1645.73	0.049152	3.94619	0.049391	5.73953	0.00289
ElpQ	219	233	VIKWQTTVGPQGVID			13	1640.9	Apo-ElpQ (19-343)	1	1646.07	0.135412	4.28486	0.135499	5.74252	0.001906
ElpQ	219	233	VIKWQTTVGPQGVID			13	1640.9	Apo-ElpQ (19-343)	5	1646.82	0.037884	5.03077	0.038193	5.73361	0.001316
ElpQ	219	233	VIKWQTTVGPQGVID			13	1640.9	Apo-ElpQ (19-343)	30	1648.4	0.062054	6.60888	0.062243	5.73665	0.001333	Y
ElpQ	219	233	VIKWQTTVGPQGVID			13	1640.9	Apo-ElpQ (19-343)	120	1649.86	0.019198	8.07309	0.0198	5.7328	0.004848	Y
ElpQ	219	233	VIKWQTTVGPQGVID			13	1640.9	ElpQ-C1s	0	1641.78	0.011032	0	0	5.74228	0.005046
ElpQ	219	233	VIKWQTTVGPQGVID			13	1640.9	ElpQ-C1s	0.167	1645.64	0.121755	3.85216	0.122254	5.73683	0.005086
ElpQ	219	233	VIKWQTTVGPQGVID			13	1640.9	ElpQ-C1s	1	1645.82	0.038825	4.03382	0.040362	5.7337	0.000458
ElpQ	219	233	VIKWQTTVGPQGVID			13	1640.9	ElpQ-C1s	5	1646.55	0.068578	4.76402	0.06946	5.73494	0.000656
ElpQ	219	233	VIKWQTTVGPQGVID			13	1640.9	ElpQ-C1s	30	1647.61	0.033474	5.82774	0.035245	5.73901	0.003964	Y
ElpQ	219	233	VIKWQTTVGPQGVID			13	1640.9	ElpQ-C1s	120	1648.68	0.009929	6.89742	0.014842	5.73382	0.000421	Y
ElpQ	219	240	VIKWQTTVGPQGVIDRITGPVY			19	2427.34	Apo-ElpQ (19-343)	0	2428.77	0.015206	0	0	6.43193	0.000339
ElpQ	219	240	VIKWQTTVGPQGVIDRITGPVY			19	2427.34	Apo-ElpQ (19-343)	0.1667	2432.45	0.089598	3.67679	0.090879	6.42662	0.003819
ElpQ	219	240	VIKWQTTVGPQGVIDRITGPVY			19	2427.34	Apo-ElpQ (19-343)	1	2432.84	0.109772	4.06086	0.11082	6.4296	0.002269
ElpQ	219	240	VIKWQTTVGPQGVIDRITGPVY			19	2427.34	Apo-ElpQ (19-343)	5	2433.88	0.032438	5.1032	0.035825	6.41818	0.000825	Y
ElpQ	219	240	VIKWQTTVGPQGVIDRITGPVY			19	2427.34	Apo-ElpQ (19-343)	30	2436.66	0.043299	7.88332	0.045891	6.4171	0.002103	Y
ElpQ	219	240	VIKWQTTVGPQGVIDRITGPVY			19	2427.34	Apo-ElpQ (19-343)	120	2439.94	0.039042	11.1658	0.041899	6.40545	0.005181	Y
ElpQ	219	240	VIKWQTTVGPQGVIDRITGPVY			19	2427.34	ElpQ-C1s	0	2428.78	0.013226	0	0	6.4352	0.006641
ElpQ	219	240	VIKWQTTVGPQGVIDRITGPVY			19	2427.34	ElpQ-C1s	0.167	2432.28	0.095601	3.49842	0.096511	6.42293	0.005493
ElpQ	219	240	VIKWQTTVGPQGVIDRITGPVY			19	2427.34	ElpQ-C1s	1	2432.5	0.07858	3.7235	0.079685	6.41958	0.000483
ElpQ	219	240	VIKWQTTVGPQGVIDRITGPVY			19	2427.34	ElpQ-C1s	5	2433.19	0.091607	4.41411	0.092557	6.41971	0.000682	Y
ElpQ	219	240	VIKWQTTVGPQGVIDRITGPVY			19	2427.34	ElpQ-C1s	30	2434.29	0.024318	5.50662	0.027682	6.42479	0.004672	Y
ElpQ	219	240	VIKWQTTVGPQGVIDRITGPVY			19	2427.34	ElpQ-C1s	120	2435.55	0.039749	6.77424	0.041892	6.41681	0.000499	Y
ElpQ	219	242	VIKWQTTVGPQGVIDRITGPVYDD			21	2657.39	Apo-ElpQ (19-343)	0	2658.89	0.008943	0	0	6.40874	0.00056
ElpQ	219	242	VIKWQTTVGPQGVIDRITGPVYDD			21	2657.39	Apo-ElpQ (19-343)	0.1667	2662.75	0.054987	3.85684	0.055709	6.40237	0.004427
ElpQ	219	242	VIKWQTTVGPQGVIDRITGPVYDD			21	2657.39	Apo-ElpQ (19-343)	1	2663.2	0.11747	4.3065	0.11781	6.40632	0.002563
ElpQ	219	242	VIKWQTTVGPQGVIDRITGPVYDD			21	2657.39	Apo-ElpQ (19-343)	5	2664.41	0.043672	5.52376	0.044578	6.39557	0.000406	Y
ElpQ	219	242	VIKWQTTVGPQGVIDRITGPVYDD			21	2657.39	Apo-ElpQ (19-343)	30	2667.65	0.044112	8.76295	0.04501	6.39146	0.001291	Y
ElpQ	219	242	VIKWQTTVGPQGVIDRITGPVYDD			21	2657.39	Apo-ElpQ (19-343)	120	2671.06	0.015399	12.1677	0.017807	6.38007	0.004504	Y
ElpQ	219	242	VIKWQTTVGPQGVIDRITGPVYDD			21	2657.39	ElpQ-C1s	0	2658.9	0.014503	0	0	6.41406	0.006817
ElpQ	219	242	VIKWQTTVGPQGVIDRITGPVYDD			21	2657.39	ElpQ-C1s	0.167	2662.57	0.097901	3.66898	0.098969	6.40138	0.005582
ElpQ	219	242	VIKWQTTVGPQGVIDRITGPVYDD			21	2657.39	ElpQ-C1s	1	2662.74	0.045281	3.84784	0.047546	6.39698	0.001101
ElpQ	219	242	VIKWQTTVGPQGVIDRITGPVYDD			21	2657.39	ElpQ-C1s	5	2663.47	0.066238	4.57656	0.067807	6.39818	0.001548	Y
ElpQ	219	242	VIKWQTTVGPQGVIDRITGPVYDD			21	2657.39	ElpQ-C1s	30	2664.58	0.036927	5.68587	0.039673	6.40245	0.004496	Y
ElpQ	219	242	VIKWQTTVGPQGVIDRITGPVYDD			21	2657.39	ElpQ-C1s	120	2665.95	0.008301	7.05392	0.01671	6.39432	0.000417	Y
ElpQ	219	243	VIKWQTTVGPQGVIDRITGPVYDDF			22	2804.46	Apo-ElpQ (19-343)	0	2806.07	0.016247	0	0	6.99489	0.006129
ElpQ	219	243	VIKWQTTVGPQGVIDRITGPVYDDF			22	2804.46	Apo-ElpQ (19-343)	0.1667	2809.68	0.091532	3.60758	0.092963	6.99258	0.005001
ElpQ	219	243	VIKWQTTVGPQGVIDRITGPVYDDF			22	2804.46	Apo-ElpQ (19-343)	1	2810.16	0.092158	4.08697	0.093579	6.99804	0.007195
ElpQ	219	243	VIKWQTTVGPQGVIDRITGPVYDDF			22	2804.46	Apo-ElpQ (19-343)	5	2811.55	0.045733	5.47252	0.048533	6.98452	0.006649	Y
ElpQ	219	243	VIKWQTTVGPQGVIDRITGPVYDDF			22	2804.46	Apo-ElpQ (19-343)	30	2815.08	0.073013	9.00421	0.074799	6.98451	0.004069	Y
ElpQ	219	243	VIKWQTTVGPQGVIDRITGPVYDDF			22	2804.46	Apo-ElpQ (19-343)	120	2818.51	0.044514	12.4373	0.047386	6.96553	0.007474	Y
ElpQ	219	243	VIKWQTTVGPQGVIDRITGPVYDDF			22	2804.46	ElpQ-C1s	0	2806.09	0.01519	0	0	7.00218	0.006143
ElpQ	219	243	VIKWQTTVGPQGVIDRITGPVYDDF			22	2804.46	ElpQ-C1s	0.167	2809.49	0.104254	3.40666	0.105355	6.99316	0.005265
ElpQ	219	243	VIKWQTTVGPQGVIDRITGPVYDDF			22	2804.46	ElpQ-C1s	1	2809.7	0.059622	3.61468	0.061527	6.98724	0.00015
ElpQ	219	243	VIKWQTTVGPQGVIDRITGPVYDDF			22	2804.46	ElpQ-C1s	5	2810.39	0.055416	4.30665	0.05746	6.98813	0.003543	Y
ElpQ	219	243	VIKWQTTVGPQGVIDRITGPVYDDF			22	2804.46	ElpQ-C1s	30	2811.51	0.031004	5.41889	0.034525	6.99496	0.00377	Y
ElpQ	219	243	VIKWQTTVGPQGVIDRITGPVYDDF			22	2804.46	ElpQ-C1s	120	2812.83	0.017749	6.74156	0.023362	6.98678	0.003974	Y
ElpQ	219	248	VIKWQTTVGPQGVIDRITGPVYDDFTNGNN			27	3304.66	Apo-ElpQ (19-343)	0	3306.59	0.017883	0	0	6.83466	0.00465
ElpQ	219	248	VIKWQTTVGPQGVIDRITGPVYDDFTNGNN			27	3304.66	Apo-ElpQ (19-343)	0.1667	3312.03	0.07725	5.44127	0.079293	6.83049	0.00537	Y
ElpQ	219	248	VIKWQTTVGPQGVIDRITGPVYDDFTNGNN			27	3304.66	Apo-ElpQ (19-343)	1	3312.87	0.182844	6.27742	0.183716	6.83468	0.005194	Y
ElpQ	219	248	VIKWQTTVGPQGVIDRITGPVYDDFTNGNN			27	3304.66	Apo-ElpQ (19-343)	5	3314.65	0.060137	8.06188	0.062739	6.81704	0.007744	Y
ElpQ	219	248	VIKWQTTVGPQGVIDRITGPVYDDFTNGNN			27	3304.66	Apo-ElpQ (19-343)	30	3318.76	0.095316	12.1686	0.096979	6.81237	0.004299	Y
ElpQ	219	248	VIKWQTTVGPQGVIDRITGPVYDDFTNGNN			27	3304.66	Apo-ElpQ (19-343)	120	3322.29	0.065373	15.7008	0.067774	6.78818	0.008036	Y
ElpQ	219	248	VIKWQTTVGPQGVIDRITGPVYDDFTNGNN			27	3304.66	ElpQ-C1s	0	3306.58	0.028516	0	0	6.84574	0.008215
ElpQ	219	248	VIKWQTTVGPQGVIDRITGPVYDDFTNGNN			27	3304.66	ElpQ-C1s	0.167	3311.09	0.134852	4.50751	0.137834	6.83215	0.007221	Y
ElpQ	219	248	VIKWQTTVGPQGVIDRITGPVYDDFTNGNN			27	3304.66	ElpQ-C1s	1	3311.51	0.075766	4.9234	0.080954	6.82538	0.00185	Y
ElpQ	219	248	VIKWQTTVGPQGVIDRITGPVYDDFTNGNN			27	3304.66	ElpQ-C1s	5	3312.42	0.124347	5.83549	0.127575	6.82697	0.004438	Y
ElpQ	219	248	VIKWQTTVGPQGVIDRITGPVYDDFTNGNN			27	3304.66	ElpQ-C1s	30	3313.87	0.078066	7.2902	0.083111	6.83499	0.00352	Y
ElpQ	219	248	VIKWQTTVGPQGVIDRITGPVYDDFTNGNN			27	3304.66	ElpQ-C1s	120	3315.48	0.027314	8.89332	0.039487	6.82267	0.004381	Y
ElpQ	220	233	IKWQTTVGPQGVID			12	1541.83	Apo-ElpQ (19-343)	0	1542.64	0.006877	0	0	5.60646	0.000969
ElpQ	220	233	IKWQTTVGPQGVID			12	1541.83	Apo-ElpQ (19-343)	0.1667	1546.57	0.065458	3.93741	0.065818	5.60755	0.002727
ElpQ	220	233	IKWQTTVGPQGVID			12	1541.83	Apo-ElpQ (19-343)	1	1546.87	0.130738	4.23156	0.130919	5.61003	0.002085
ElpQ	220	233	IKWQTTVGPQGVID			12	1541.83	Apo-ElpQ (19-343)	5	1547.58	0.029326	4.94364	0.030121	5.60122	0.001918
ElpQ	220	233	IKWQTTVGPQGVID			12	1541.83	Apo-ElpQ (19-343)	30	1549.03	0.061348	6.39735	0.061732	5.6038	0.001822	Y
ElpQ	220	233	IKWQTTVGPQGVID			12	1541.83	Apo-ElpQ (19-343)	120	1550.3	0.031299	7.66578	0.032046	5.59998	0.004566	Y
ElpQ	220	233	IKWQTTVGPQGVID			12	1541.83	ElpQ-C1s	0	1542.66	0.009495	0	0	5.61079	0.005285
ElpQ	220	233	IKWQTTVGPQGVID			12	1541.83	ElpQ-C1s	0.167	1546.46	0.118004	3.79667	0.118385	5.60519	0.005177
ElpQ	220	233	IKWQTTVGPQGVID			12	1541.83	ElpQ-C1s	1	1546.62	0.033206	3.96397	0.034537	5.60219	0.000225
ElpQ	220	233	IKWQTTVGPQGVID			12	1541.83	ElpQ-C1s	5	1547.3	0.069969	4.63715	0.07061	5.60328	0.000479
ElpQ	220	233	IKWQTTVGPQGVID			12	1541.83	ElpQ-C1s	30	1548.28	0.052124	5.6173	0.052982	5.6079	0.003597	Y
ElpQ	220	233	IKWQTTVGPQGVID			12	1541.83	ElpQ-C1s	120	1549.14	0.017665	6.48401	0.020055	5.60299	0.000413	Y
ElpQ	220	242	IKWQTTVGPQGVIDRITGPVYDD			20	2558.32	Apo-ElpQ (19-343)	0	2559.78	0.007185	0	0	6.34512	0.000397
ElpQ	220	242	IKWQTTVGPQGVIDRITGPVYDD			20	2558.32	Apo-ElpQ (19-343)	0.1667	2563.57	0.054292	3.79148	0.054765	6.34061	0.003708
ElpQ	220	242	IKWQTTVGPQGVIDRITGPVYDD			20	2558.32	Apo-ElpQ (19-343)	1	2563.9	0.103741	4.12116	0.10399	6.3439	0.00238
ElpQ	220	242	IKWQTTVGPQGVIDRITGPVYDD			20	2558.32	Apo-ElpQ (19-343)	5	2565.09	0.024225	5.31203	0.025268	6.3307	0.001807	Y
ElpQ	220	242	IKWQTTVGPQGVIDRITGPVYDD			20	2558.32	Apo-ElpQ (19-343)	30	2568.31	0.104592	8.53642	0.104839	6.32837	0.001851	Y
ElpQ	220	242	IKWQTTVGPQGVIDRITGPVYDD			20	2558.32	Apo-ElpQ (19-343)	120	2571.53	0.013143	11.7519	0.014978	6.31708	0.004711	Y
ElpQ	220	242	IKWQTTVGPQGVIDRITGPVYDD			20	2558.32	ElpQ-C1s	0	2559.76	0.011622	0	0	6.35202	0.006024
ElpQ	220	242	IKWQTTVGPQGVIDRITGPVYDD			20	2558.32	ElpQ-C1s	0.167	2563.33	0.102574	3.57209	0.10323	6.33828	0.005629
ElpQ	220	242	IKWQTTVGPQGVIDRITGPVYDD			20	2558.32	ElpQ-C1s	1	2563.55	0.108213	3.7888	0.108836	6.33439	0.000729
ElpQ	220	242	IKWQTTVGPQGVIDRITGPVYDD			20	2558.32	ElpQ-C1s	5	2564.22	0.059113	4.46153	0.060245	6.33503	0.000706	Y
ElpQ	220	242	IKWQTTVGPQGVIDRITGPVYDD			20	2558.32	ElpQ-C1s	30	2565.23	0.041344	5.47068	0.042946	6.33962	0.004233	Y
ElpQ	220	242	IKWQTTVGPQGVIDRITGPVYDD			20	2558.32	ElpQ-C1s	120	2566.41	0.027135	6.65067	0.029519	6.33216	0.000621	Y
ElpQ	220	243	IKWQTTVGPQGVIDRITGPVYDDF			21	2705.39	Apo-ElpQ (19-343)	0	2706.95	0.005886	0	0	6.94916	0.005101
ElpQ	220	243	IKWQTTVGPQGVIDRITGPVYDDF			21	2705.39	Apo-ElpQ (19-343)	0.1667	2710.54	0.046155	3.58359	0.046529	6.9482	0.005171
ElpQ	220	243	IKWQTTVGPQGVIDRITGPVYDDF			21	2705.39	Apo-ElpQ (19-343)	1	2711	0.111236	4.04338	0.111392	6.95253	0.006676
ElpQ	220	243	IKWQTTVGPQGVIDRITGPVYDDF			21	2705.39	Apo-ElpQ (19-343)	5	2712.31	0.020357	5.35247	0.021191	6.93829	0.006517	Y
ElpQ	220	243	IKWQTTVGPQGVIDRITGPVYDDF			21	2705.39	Apo-ElpQ (19-343)	30	2715.8	0.066024	8.84397	0.066286	6.93962	0.00451	Y
ElpQ	220	243	IKWQTTVGPQGVIDRITGPVYDDF			21	2705.39	Apo-ElpQ (19-343)	120	2719.05	0.027944	12.0974	0.028558	6.92028	0.007869	Y
ElpQ	220	243	IKWQTTVGPQGVIDRITGPVYDDF			21	2705.39	ElpQ-C1s	0	2706.95	0.013968	0	0	6.95765	0.007352
ElpQ	220	243	IKWQTTVGPQGVIDRITGPVYDDF			21	2705.39	ElpQ-C1s	0.167	2710.35	0.117175	3.39948	0.118005	6.94935	0.006891
ElpQ	220	243	IKWQTTVGPQGVIDRITGPVYDDF			21	2705.39	ElpQ-C1s	1	2710.5	0.02225	3.54365	0.026271	6.94385	0.000828
ElpQ	220	243	IKWQTTVGPQGVIDRITGPVYDDF			21	2705.39	ElpQ-C1s	5	2711.11	0.073117	4.1605	0.074439	6.94508	0.003683	Y
ElpQ	220	243	IKWQTTVGPQGVIDRITGPVYDDF			21	2705.39	ElpQ-C1s	30	2712.14	0.042324	5.18598	0.044569	6.95252	0.003903	Y
ElpQ	220	243	IKWQTTVGPQGVIDRITGPVYDDF			21	2705.39	ElpQ-C1s	120	2713.29	0.030384	6.33307	0.033441	6.94277	0.004613	Y
ElpQ	220	248	IKWQTTVGPQGVIDRITGPVYDDFTNGNN			26	3205.59	Apo-ElpQ (19-343)	0	3207.46	0.007582	0	0	6.78743	0.004281
ElpQ	220	248	IKWQTTVGPQGVIDRITGPVYDDFTNGNN			26	3205.59	Apo-ElpQ (19-343)	0.1667	3212.9	0.121874	5.43732	0.12211	6.78264	0.005197	Y
ElpQ	220	248	IKWQTTVGPQGVIDRITGPVYDDFTNGNN			26	3205.59	Apo-ElpQ (19-343)	1	3213.73	0.185073	6.2621	0.185228	6.78771	0.006117	Y
ElpQ	220	248	IKWQTTVGPQGVIDRITGPVYDDFTNGNN			26	3205.59	Apo-ElpQ (19-343)	5	3215.36	0.079259	7.89415	0.079621	6.77051	0.007271	Y
ElpQ	220	248	IKWQTTVGPQGVIDRITGPVYDDFTNGNN			26	3205.59	Apo-ElpQ (19-343)	30	3219.3	0.019206	11.8389	0.020648	6.76625	0.003752	Y
ElpQ	220	248	IKWQTTVGPQGVIDRITGPVYDDFTNGNN			26	3205.59	Apo-ElpQ (19-343)	120	3222.65	0.038172	15.1826	0.038918	6.74573	0.006572	Y
ElpQ	220	248	IKWQTTVGPQGVIDRITGPVYDDFTNGNN			26	3205.59	ElpQ-C1s	0	3207.48	0.009234	0	0	6.79871	0.008688
ElpQ	220	248	IKWQTTVGPQGVIDRITGPVYDDFTNGNN			26	3205.59	ElpQ-C1s	0.167	3211.96	0.13965	4.48106	0.139955	6.78478	0.007681	Y
ElpQ	220	248	IKWQTTVGPQGVIDRITGPVYDDFTNGNN			26	3205.59	ElpQ-C1s	1	3212.38	0.071283	4.89605	0.071879	6.77922	0.001039	Y
ElpQ	220	248	IKWQTTVGPQGVIDRITGPVYDDFTNGNN			26	3205.59	ElpQ-C1s	5	3213.19	0.120617	5.70769	0.12097	6.78012	0.003859	Y
ElpQ	220	248	IKWQTTVGPQGVIDRITGPVYDDFTNGNN			26	3205.59	ElpQ-C1s	30	3214.55	0.061227	7.06759	0.061919	6.78791	0.004291	Y
ElpQ	220	248	IKWQTTVGPQGVIDRITGPVYDDFTNGNN			26	3205.59	ElpQ-C1s	120	3215.98	0.039598	8.49926	0.040661	6.77661	0.003914	Y
ElpQ	234	243	RITGPVYDDF			8	1182.58	Apo-ElpQ (19-343)	0	1183.22	0.004344	0	0	5.98313	0.000835
ElpQ	234	243	RITGPVYDDF			8	1182.58	Apo-ElpQ (19-343)	0.1667	1183.33	0.014349	0.115501	0.014992	5.98715	0.003184
ElpQ	234	243	RITGPVYDDF			8	1182.58	Apo-ElpQ (19-343)	1	1183.53	0.022797	0.314181	0.023208	5.99058	0.002116
ElpQ	234	243	RITGPVYDDF			8	1182.58	Apo-ElpQ (19-343)	5	1184.24	0.001587	1.02038	0.004625	5.97982	0.00175	Y
ElpQ	234	243	RITGPVYDDF			8	1182.58	Apo-ElpQ (19-343)	30	1186.07	0.011208	2.85472	0.01202	5.98014	0.001365	Y
ElpQ	234	243	RITGPVYDDF			8	1182.58	Apo-ElpQ (19-343)	120	1187.53	0.005385	4.3102	0.006919	5.97469	0.004764	Y
ElpQ	234	243	RITGPVYDDF			8	1182.58	ElpQ-C1s	0	1183.22	0.00255	0	0	5.98607	0.004031
ElpQ	234	243	RITGPVYDDF			8	1182.58	ElpQ-C1s	0.167	1183.29	0.015801	0.068554	0.016005	5.98477	0.005316
ElpQ	234	243	RITGPVYDDF			8	1182.58	ElpQ-C1s	1	1183.31	0.010548	0.085148	0.010852	5.98164	0.000626
ElpQ	234	243	RITGPVYDDF			8	1182.58	ElpQ-C1s	5	1183.31	0.013329	0.083576	0.013571	5.98261	0.000388	Y
ElpQ	234	243	RITGPVYDDF			8	1182.58	ElpQ-C1s	30	1183.36	0.021789	0.136376	0.021938	5.98705	0.004223	Y
ElpQ	234	243	RITGPVYDDF			8	1182.58	ElpQ-C1s	120	1183.43	0.025747	0.204721	0.025873	5.98214	0.000538	Y
ElpQ	242	248	DFTNGNN			6	781.311	Apo-ElpQ (19-343)	0	781.704	0.062686	0	0	3.68064	0.00343
ElpQ	242	248	DFTNGNN			6	781.311	Apo-ElpQ (19-343)	0.1667	783.819	0.028516	2.11479	0.068867	3.68031	0.001577	Y
ElpQ	242	248	DFTNGNN			6	781.311	Apo-ElpQ (19-343)	1	784.181	0.074023	2.4764	0.097	3.6834	0.002549	Y
ElpQ	242	248	DFTNGNN			6	781.311	Apo-ElpQ (19-343)	5	784.478	0.015167	2.77405	0.064494	3.67598	0.000652	Y
ElpQ	242	248	DFTNGNN			6	781.311	Apo-ElpQ (19-343)	30	784.746	0.056209	3.04175	0.084196	3.67637	0.003552	Y
ElpQ	242	248	DFTNGNN			6	781.311	Apo-ElpQ (19-343)	120	784.765	0.034698	3.06121	0.071648	3.67402	0.002405	Y
ElpQ	242	248	DFTNGNN			6	781.311	ElpQ-C1s	0	781.674	0.007466	0	0	3.68101	0.000645
ElpQ	242	248	DFTNGNN			6	781.311	ElpQ-C1s	0.167	783.07	0.038762	1.39621	0.039475	3.68284	0.001898	Y
ElpQ	242	248	DFTNGNN			6	781.311	ElpQ-C1s	1	783.362	0.051296	1.68815	0.051837	3.68089	0.002181	Y
ElpQ	242	248	DFTNGNN			6	781.311	ElpQ-C1s	5	783.653	0.042809	1.97904	0.043455	3.68095	0.000991	Y
ElpQ	242	248	DFTNGNN			6	781.311	ElpQ-C1s	30	783.902	0.0496	2.22776	0.050159	3.68184	0.003494	Y
ElpQ	242	248	DFTNGNN			6	781.311	ElpQ-C1s	120	784.189	0.017161	2.51454	0.018715	3.67907	0.001501	Y
ElpQ	243	252	FTNGNNSIRE			9	1151.54	Apo-ElpQ (19-343)	0	1152.19	0.016534	0	0	3.70336	0.001913
ElpQ	243	252	FTNGNNSIRE			9	1151.54	Apo-ElpQ (19-343)	0.1667	1156.4	0.111841	4.20667	0.113057	3.70442	0.001585	Y
ElpQ	243	252	FTNGNNSIRE			9	1151.54	Apo-ElpQ (19-343)	1	1157.38	0.102846	5.19362	0.104167	3.70642	0.002191	Y
ElpQ	243	252	FTNGNNSIRE			9	1151.54	Apo-ElpQ (19-343)	5	1157.46	0.035289	5.26849	0.038971	3.70003	0.000457	Y
ElpQ	243	252	FTNGNNSIRE			9	1151.54	Apo-ElpQ (19-343)	30	1157.48	0.067346	5.28608	0.069346	3.70234	0.002708	Y
ElpQ	243	252	FTNGNNSIRE			9	1151.54	Apo-ElpQ (19-343)	120	1157.48	0.02874	5.28697	0.033157	3.69926	0.003153	Y
ElpQ	243	252	FTNGNNSIRE			9	1151.54	ElpQ-C1s	0	1152.19	0.009187	0	0	3.70298	0.001252
ElpQ	243	252	FTNGNNSIRE			9	1151.54	ElpQ-C1s	0.167	1153.56	0.08741	1.36381	0.087891	3.70479	0.003268	Y
ElpQ	243	252	FTNGNNSIRE			9	1151.54	ElpQ-C1s	1	1153.97	0.013788	1.77496	0.016568	3.7024	0.001639	Y
ElpQ	243	252	FTNGNNSIRE			9	1151.54	ElpQ-C1s	5	1154.5	0.010935	2.31125	0.014282	3.70227	0.00118	Y
ElpQ	243	252	FTNGNNSIRE			9	1151.54	ElpQ-C1s	30	1155.96	0.076443	3.7688	0.076993	3.70329	0.003474	Y
ElpQ	243	252	FTNGNNSIRE			9	1151.54	ElpQ-C1s	120	1156.97	0.018091	4.77496	0.02029	3.70063	0.001539	Y
ElpQ	243	257	FTNGNNSIRETWEGL			14	1737.82	Apo-ElpQ (19-343)	0	1738.87	0.00205	0	0	6.30182	0.000262
ElpQ	243	257	FTNGNNSIRETWEGL			14	1737.82	Apo-ElpQ (19-343)	0.1667	1745.15	0.188904	6.27639	0.188915	6.29748	0.003714	Y
ElpQ	243	257	FTNGNNSIRETWEGL			14	1737.82	Apo-ElpQ (19-343)	1	1747.01	0.065355	8.13481	0.065387	6.2968	0.002361	Y
ElpQ	243	257	FTNGNNSIRETWEGL			14	1737.82	Apo-ElpQ (19-343)	5	1746.99	0.061854	8.11438	0.061888	6.28595	0.001077	Y
ElpQ	243	257	FTNGNNSIRETWEGL			14	1737.82	Apo-ElpQ (19-343)	30	1746.97	0.055459	8.09934	0.055496	6.28856	0.001607	Y
ElpQ	243	257	FTNGNNSIRETWEGL			14	1737.82	Apo-ElpQ (19-343)	120	1747.08	0.067331	8.21059	0.067362	6.28612	0.005386	Y
ElpQ	243	257	FTNGNNSIRETWEGL			14	1737.82	ElpQ-C1s	0	1738.86	0.02528	0	0	6.30622	0.00421
ElpQ	243	257	FTNGNNSIRETWEGL			14	1737.82	ElpQ-C1s	0.167	1740.45	0.029826	1.58348	0.039098	6.30259	0.005911	Y
ElpQ	243	257	FTNGNNSIRETWEGL			14	1737.82	ElpQ-C1s	1	1741.62	0.043666	2.76001	0.050455	6.29722	0.000152	Y
ElpQ	243	257	FTNGNNSIRETWEGL			14	1737.82	ElpQ-C1s	5	1742.87	0.118589	4.00277	0.121254	6.29613	0.000769	Y
ElpQ	243	257	FTNGNNSIRETWEGL			14	1737.82	ElpQ-C1s	30	1745.15	0.097183	6.28691	0.100417	6.29721	0.003209	Y
ElpQ	243	257	FTNGNNSIRETWEGL			14	1737.82	ElpQ-C1s	120	1746.49	0.019149	7.63227	0.031714	6.28982	0.000137	Y
ElpQ	249	257	SIRETWEGL			8	1090.55	Apo-ElpQ (19-343)	0	1091.08	0.008027	0	0	6.09164	0.000447
ElpQ	249	257	SIRETWEGL			8	1090.55	Apo-ElpQ (19-343)	0.1667	1095.07	0.163232	3.99289	0.163429	6.09438	0.00407	Y
ElpQ	249	257	SIRETWEGL			8	1090.55	Apo-ElpQ (19-343)	1	1096.44	0.019746	5.35951	0.021315	6.09627	0.002645	Y
ElpQ	249	257	SIRETWEGL			8	1090.55	Apo-ElpQ (19-343)	5	1096.45	0.031829	5.37743	0.032826	6.08612	0.001599	Y
ElpQ	249	257	SIRETWEGL			8	1090.55	Apo-ElpQ (19-343)	30	1096.48	0.029455	5.39937	0.030529	6.0891	0.001487	Y
ElpQ	249	257	SIRETWEGL			8	1090.55	Apo-ElpQ (19-343)	120	1096.49	0.011896	5.41788	0.014351	6.08691	0.005215
ElpQ	249	257	SIRETWEGL			8	1090.55	ElpQ-C1s	0	1091.09	0.00475	0	0	6.09708	0.004474
ElpQ	249	257	SIRETWEGL			8	1090.55	ElpQ-C1s	0.167	1092.19	0.014232	1.10346	0.015004	6.09571	0.005656	Y
ElpQ	249	257	SIRETWEGL			8	1090.55	ElpQ-C1s	1	1092.98	0.014078	1.88933	0.014858	6.09082	0.000445	Y
ElpQ	249	257	SIRETWEGL			8	1090.55	ElpQ-C1s	5	1094.01	0.002604	2.91843	0.005417	6.09063	0.000442	Y
ElpQ	249	257	SIRETWEGL			8	1090.55	ElpQ-C1s	30	1095.33	0.046862	4.24227	0.047103	6.09469	0.004499	Y
ElpQ	249	257	SIRETWEGL			8	1090.55	ElpQ-C1s	120	1096.32	0.01072	5.23259	0.011725	6.08885	0.000644
ElpQ	249	259	SIRETWEGLEE			10	1348.64	Apo-ElpQ (19-343)	0	1349.35	0.008953	0	0	5.78897	0.000802
ElpQ	249	259	SIRETWEGLEE			10	1348.64	Apo-ElpQ (19-343)	0.1667	1354.57	0.198679	5.2198	0.198881	5.7857	0.003121	Y
ElpQ	249	259	SIRETWEGLEE			10	1348.64	Apo-ElpQ (19-343)	1	1355.83	0.027964	6.47907	0.029362	5.78719	0.001673	Y
ElpQ	249	259	SIRETWEGLEE			10	1348.64	Apo-ElpQ (19-343)	5	1355.86	0.027724	6.50636	0.029133	5.77789	0.001419	Y
ElpQ	249	259	SIRETWEGLEE			10	1348.64	Apo-ElpQ (19-343)	30	1355.91	0.055831	6.55687	0.056544	5.78094	0.001546	Y
ElpQ	249	259	SIRETWEGLEE			10	1348.64	Apo-ElpQ (19-343)	120	1355.95	0.03164	6.59907	0.032882	5.77913	0.004284
ElpQ	249	259	SIRETWEGLEE			10	1348.64	ElpQ-C1s	0	1349.36	0.022137	0	0	5.79182	0.003537
ElpQ	249	259	SIRETWEGLEE			10	1348.64	ElpQ-C1s	0.167	1351.7	0.03911	2.34554	0.044941	5.78761	0.005151	Y
ElpQ	249	259	SIRETWEGLEE			10	1348.64	ElpQ-C1s	1	1352.68	0.019698	3.32505	0.029632	5.78341	0.000624	Y
ElpQ	249	259	SIRETWEGLEE			10	1348.64	ElpQ-C1s	5	1353.59	0.027127	4.23565	0.035013	5.78317	0.000747	Y
ElpQ	249	259	SIRETWEGLEE			10	1348.64	ElpQ-C1s	30	1354.81	0.049846	5.45547	0.054541	5.78536	0.004455	Y
ElpQ	249	259	SIRETWEGLEE			10	1348.64	ElpQ-C1s	120	1355.83	0.013421	6.46981	0.025888	5.77881	0.00029
ElpQ	257	269	LEEESEDEGLGKL			12	1447.68	Apo-ElpQ (19-343)	0	1448.41	0.005888	0	0	5.31462	0.000961
ElpQ	257	269	LEEESEDEGLGKL			12	1447.68	Apo-ElpQ (19-343)	0.1667	1452.5	0.06599	4.09032	0.066252	5.316	0.001736
ElpQ	257	269	LEEESEDEGLGKL			12	1447.68	Apo-ElpQ (19-343)	1	1453.18	0.078453	4.76844	0.078673	5.3186	0.001749
ElpQ	257	269	LEEESEDEGLGKL			12	1447.68	Apo-ElpQ (19-343)	5	1453.91	0.010987	5.49539	0.012465	5.30977	0.001492
ElpQ	257	269	LEEESEDEGLGKL			12	1447.68	Apo-ElpQ (19-343)	30	1454.06	0.051873	5.64728	0.052206	5.31256	0.001938
ElpQ	257	269	LEEESEDEGLGKL			12	1447.68	Apo-ElpQ (19-343)	120	1454.23	0.02867	5.81794	0.029268	5.30937	0.004336
ElpQ	257	269	LEEESEDEGLGKL			12	1447.68	ElpQ-C1s	0	1448.44	0.005204	0	0	5.31847	0.003545
ElpQ	257	269	LEEESEDEGLGKL			12	1447.68	ElpQ-C1s	0.167	1452.31	0.057009	3.8766	0.057246	5.31521	0.004415
ElpQ	257	269	LEEESEDEGLGKL			12	1447.68	ElpQ-C1s	1	1452.86	0.022673	4.42186	0.023263	5.31214	0.000652
ElpQ	257	269	LEEESEDEGLGKL			12	1447.68	ElpQ-C1s	5	1453.57	0.150175	5.12815	0.150265	5.31276	7.98485e-05
ElpQ	257	269	LEEESEDEGLGKL			12	1447.68	ElpQ-C1s	30	1453.8	0.080582	5.36283	0.08075	5.31659	0.003766
ElpQ	257	269	LEEESEDEGLGKL			12	1447.68	ElpQ-C1s	120	1453.96	0.0039	5.52622	0.006503	5.31201	0.000526
ElpQ	257	280	LEEESEDEGLGKLLKELSDARDAL			23	2659.33	Apo-ElpQ (19-343)	0	2660.79	0.006054	0	0	7.24989	0.005489
ElpQ	257	280	LEEESEDEGLGKLLKELSDARDAL			23	2659.33	Apo-ElpQ (19-343)	0.1667	2664.01	0.054591	3.21975	0.054925	7.25453	0.005048
ElpQ	257	280	LEEESEDEGLGKLLKELSDARDAL			23	2659.33	Apo-ElpQ (19-343)	1	2664.72	0.059335	3.93139	0.059643	7.25968	0.009524
ElpQ	257	280	LEEESEDEGLGKLLKELSDARDAL			23	2659.33	Apo-ElpQ (19-343)	5	2665.54	0.015063	4.7502	0.016234	7.2458	0.008698
ElpQ	257	280	LEEESEDEGLGKLLKELSDARDAL			23	2659.33	Apo-ElpQ (19-343)	30	2666.1	0.047912	5.30571	0.048293	7.2533	0.005179
ElpQ	257	280	LEEESEDEGLGKLLKELSDARDAL			23	2659.33	Apo-ElpQ (19-343)	120	2667.43	0.017699	6.63583	0.018706	7.2385	0.009112	Y
ElpQ	257	280	LEEESEDEGLGKLLKELSDARDAL			23	2659.33	ElpQ-C1s	0	2660.78	0.014865	0	0	7.26033	0.008912
ElpQ	257	280	LEEESEDEGLGKLLKELSDARDAL			23	2659.33	ElpQ-C1s	0.167	2663.91	0.047333	3.12549	0.049613	7.25602	0.007396
ElpQ	257	280	LEEESEDEGLGKLLKELSDARDAL			23	2659.33	ElpQ-C1s	1	2664.46	0.024338	3.68016	0.028519	7.24985	0.000697
ElpQ	257	280	LEEESEDEGLGKLLKELSDARDAL			23	2659.33	ElpQ-C1s	5	2665.34	0.035843	4.55808	0.038803	7.25033	0.004915
ElpQ	257	280	LEEESEDEGLGKLLKELSDARDAL			23	2659.33	ElpQ-C1s	30	2665.61	0.0237	4.82627	0.027976	7.25847	0.003458
ElpQ	257	280	LEEESEDEGLGKLLKELSDARDAL			23	2659.33	ElpQ-C1s	120	2666	0.01812	5.21675	0.023437	7.25099	0.004504	Y
ElpQ	258	269	EEESEDEGLGKL			11	1334.6	Apo-ElpQ (19-343)	0	1335.29	0.012331	0	0	5.13401	0.001092
ElpQ	258	269	EEESEDEGLGKL			11	1334.6	Apo-ElpQ (19-343)	0.1667	1338.67	0.063791	3.38523	0.064972	5.13525	0.001853
ElpQ	258	269	EEESEDEGLGKL			11	1334.6	Apo-ElpQ (19-343)	1	1339.31	0.090017	4.02492	0.090857	5.1372	0.002069
ElpQ	258	269	EEESEDEGLGKL			11	1334.6	Apo-ElpQ (19-343)	5	1340.05	0.008863	4.76665	0.015186	5.12888	0.001619
ElpQ	258	269	EEESEDEGLGKL			11	1334.6	Apo-ElpQ (19-343)	30	1340.19	0.043518	4.89969	0.045231	5.13218	0.001825
ElpQ	258	269	EEESEDEGLGKL			11	1334.6	Apo-ElpQ (19-343)	120	1340.35	0.013009	5.06452	0.017925	5.12838	0.003756
ElpQ	258	269	EEESEDEGLGKL			11	1334.6	ElpQ-C1s	0	1335.25	0.010959	0	0	5.13776	0.003733
ElpQ	258	269	EEESEDEGLGKL			11	1334.6	ElpQ-C1s	0.167	1338.57	0.039933	3.32107	0.04141	5.1347	0.004237
ElpQ	258	269	EEESEDEGLGKL			11	1334.6	ElpQ-C1s	1	1339.09	0.015185	3.83467	0.018727	5.13192	0.000562
ElpQ	258	269	EEESEDEGLGKL			11	1334.6	ElpQ-C1s	5	1339.91	0.034894	4.65748	0.036574	5.13203	0.000242
ElpQ	258	269	EEESEDEGLGKL			11	1334.6	ElpQ-C1s	30	1340.06	0.004709	4.8051	0.011928	5.13612	0.003699
ElpQ	258	269	EEESEDEGLGKL			11	1334.6	ElpQ-C1s	120	1340.18	0.013546	4.92588	0.017424	5.13127	0.000596
ElpQ	258	272	EEESEDEGLGKLLKE			14	1704.82	Apo-ElpQ (19-343)	0	1705.79	0.014405	0	0	5.53728	0.00057
ElpQ	258	272	EEESEDEGLGKLLKE			14	1704.82	Apo-ElpQ (19-343)	0.1667	1708.79	0.022963	2.99798	0.027107	5.53643	0.002471	Y
ElpQ	258	272	EEESEDEGLGKLLKE			14	1704.82	Apo-ElpQ (19-343)	1	1709.43	0.065411	3.64014	0.066978	5.53753	0.001888	Y
ElpQ	258	272	EEESEDEGLGKLLKE			14	1704.82	Apo-ElpQ (19-343)	5	1710.11	0.010481	4.32006	0.017814	5.5255	0.001423	Y
ElpQ	258	272	EEESEDEGLGKLLKE			14	1704.82	Apo-ElpQ (19-343)	30	1710.32	0.09088	4.52933	0.092015	5.52627	0.001104	Y
ElpQ	258	272	EEESEDEGLGKLLKE			14	1704.82	Apo-ElpQ (19-343)	120	1710.86	0.040256	5.07022	0.042756	5.52247	0.005019	Y
ElpQ	258	272	EEESEDEGLGKLLKE			14	1704.82	ElpQ-C1s	0	1705.94	0.030483	0	0	5.54393	0.004478
ElpQ	258	272	EEESEDEGLGKLLKE			14	1704.82	ElpQ-C1s	0.167	1707.18	0.034572	1.2388	0.046091	5.53812	0.00491	Y
ElpQ	258	272	EEESEDEGLGKLLKE			14	1704.82	ElpQ-C1s	1	1708.9	0.086933	2.96467	0.092122	5.52278	0.00053	Y
ElpQ	258	272	EEESEDEGLGKLLKE			14	1704.82	ElpQ-C1s	5	1709.21	0.028534	3.27385	0.041754	5.53022	0.000467	Y
ElpQ	258	272	EEESEDEGLGKLLKE			14	1704.82	ElpQ-C1s	30	1709.41	0.015576	3.46748	0.034231	5.53586	0.004049	Y
ElpQ	258	272	EEESEDEGLGKLLKE			14	1704.82	ElpQ-C1s	120	1709.54	0.004839	3.60143	0.030864	5.53184	0.000989	Y
ElpQ	258	275	EEESEDEGLGKLLKELSD			17	2019.96	Apo-ElpQ (19-343)	0	2021.08	0.005683	0	0	6.90374	0.004653
ElpQ	258	275	EEESEDEGLGKLLKELSD			17	2019.96	Apo-ElpQ (19-343)	0.1667	2023.77	0.049849	2.6929	0.050172	6.90572	0.00506
ElpQ	258	275	EEESEDEGLGKLLKELSD			17	2019.96	Apo-ElpQ (19-343)	1	2024.49	0.05898	3.40899	0.059253	6.91009	0.006574
ElpQ	258	275	EEESEDEGLGKLLKELSD			17	2019.96	Apo-ElpQ (19-343)	5	2025.26	0.017703	4.17791	0.018593	6.89399	0.007108
ElpQ	258	275	EEESEDEGLGKLLKELSD			17	2019.96	Apo-ElpQ (19-343)	30	2025.64	0.034947	4.56614	0.035406	6.89891	0.003979
ElpQ	258	275	EEESEDEGLGKLLKELSD			17	2019.96	Apo-ElpQ (19-343)	120	2026.44	0.017847	5.36662	0.01873	6.88623	0.00711	Y
ElpQ	258	275	EEESEDEGLGKLLKELSD			17	2019.96	ElpQ-C1s	0	2020.94	0.00676	0	0	6.91309	0.007105
ElpQ	258	275	EEESEDEGLGKLLKELSD			17	2019.96	ElpQ-C1s	0.167	2023.68	0.036658	2.74011	0.037276	6.90681	0.00708
ElpQ	258	275	EEESEDEGLGKLLKELSD			17	2019.96	ElpQ-C1s	1	2024.21	0.03956	3.27159	0.040133	6.89903	0.000667
ElpQ	258	275	EEESEDEGLGKLLKELSD			17	2019.96	ElpQ-C1s	5	2025.07	0.049316	4.13077	0.049777	6.89732	0.003974
ElpQ	258	275	EEESEDEGLGKLLKELSD			17	2019.96	ElpQ-C1s	30	2025.3	0.025624	4.36231	0.026501	6.90442	0.003663
ElpQ	258	275	EEESEDEGLGKLLKELSD			17	2019.96	ElpQ-C1s	120	2025.59	0.054165	4.64726	0.054586	6.89712	0.003768	Y
ElpQ	258	276	EEESEDEGLGKLLKELSDA			18	2091	Apo-ElpQ (19-343)	0	2092.18	0.008713	0	0	7.22973	0.005108
ElpQ	258	276	EEESEDEGLGKLLKELSDA			18	2091	Apo-ElpQ (19-343)	0.1667	2094.8	0.047846	2.61758	0.048633	7.2327	0.004466
ElpQ	258	276	EEESEDEGLGKLLKELSDA			18	2091	Apo-ElpQ (19-343)	1	2095.51	0.05158	3.32569	0.05231	7.23599	0.009083
ElpQ	258	276	EEESEDEGLGKLLKELSDA			18	2091	Apo-ElpQ (19-343)	5	2096.31	0.02279	4.12764	0.024399	7.22267	0.008212
ElpQ	258	276	EEESEDEGLGKLLKELSDA			18	2091	Apo-ElpQ (19-343)	30	2096.78	0.025941	4.60096	0.027366	7.22879	0.004551
ElpQ	258	276	EEESEDEGLGKLLKELSDA			18	2091	Apo-ElpQ (19-343)	120	2097.87	0.016242	5.69055	0.018431	7.21461	0.007432	Y
ElpQ	258	276	EEESEDEGLGKLLKELSDA			18	2091	ElpQ-C1s	0	2092.16	0.026387	0	0	7.23917	0.007582
ElpQ	258	276	EEESEDEGLGKLLKELSDA			18	2091	ElpQ-C1s	0.167	2094.73	0.038509	2.57627	0.046682	7.2348	0.006546
ElpQ	258	276	EEESEDEGLGKLLKELSDA			18	2091	ElpQ-C1s	1	2095.26	0.007212	3.10606	0.027354	7.22785	0.000317
ElpQ	258	276	EEESEDEGLGKLLKELSDA			18	2091	ElpQ-C1s	5	2096.11	0.032341	3.95744	0.041739	7.2262	0.003926
ElpQ	258	276	EEESEDEGLGKLLKELSDA			18	2091	ElpQ-C1s	30	2096.4	0.007176	4.245	0.027345	7.23274	0.003677
ElpQ	258	276	EEESEDEGLGKLLKELSDA			18	2091	ElpQ-C1s	120	2096.75	0.00775	4.59567	0.027501	7.22611	0.003885	Y
ElpQ	258	278	EEESEDEGLGKLLKELSDARD			20	2362.13	Apo-ElpQ (19-343)	0	2363.45	0.012861	0	0	6.71098	0.002061
ElpQ	258	278	EEESEDEGLGKLLKELSDARD			20	2362.13	Apo-ElpQ (19-343)	0.1667	2366.12	0.051638	2.66905	0.053216	6.7142	0.004723
ElpQ	258	278	EEESEDEGLGKLLKELSDARD			20	2362.13	Apo-ElpQ (19-343)	1	2366.89	0.033614	3.4344	0.03599	6.71702	0.004436
ElpQ	258	278	EEESEDEGLGKLLKELSDARD			20	2362.13	Apo-ElpQ (19-343)	5	2367.68	0.037868	4.232	0.039992	6.7023	0.004099
ElpQ	258	278	EEESEDEGLGKLLKELSDARD			20	2362.13	Apo-ElpQ (19-343)	30	2368.18	0.028219	4.7303	0.031012	6.70901	0.00293
ElpQ	258	278	EEESEDEGLGKLLKELSDARD			20	2362.13	Apo-ElpQ (19-343)	120	2369.3	0.043588	5.85234	0.045446	6.69873	0.005809	Y
ElpQ	258	278	EEESEDEGLGKLLKELSDARD			20	2362.13	ElpQ-C1s	0	2363.45	0.021704	0	0	6.71919	0.008155
ElpQ	258	278	EEESEDEGLGKLLKELSDARD			20	2362.13	ElpQ-C1s	0.167	2366.09	0.057215	2.63689	0.061193	6.71454	0.008096
ElpQ	258	278	EEESEDEGLGKLLKELSDARD			20	2362.13	ElpQ-C1s	1	2366.59	0.037886	3.13914	0.043663	6.70814	0.002109
ElpQ	258	278	EEESEDEGLGKLLKELSDARD			20	2362.13	ElpQ-C1s	5	2367.51	0.023917	4.06203	0.032297	6.70892	0.003541
ElpQ	258	278	EEESEDEGLGKLLKELSDARD			20	2362.13	ElpQ-C1s	30	2367.76	0.046883	4.30745	0.051663	6.71649	0.003533
ElpQ	258	278	EEESEDEGLGKLLKELSDARD			20	2362.13	ElpQ-C1s	120	2368.09	0.019073	4.64524	0.028894	6.70615	0.002712	Y
ElpQ	258	280	EEESEDEGLGKLLKELSDARDAL			22	2546.25	Apo-ElpQ (19-343)	0	2547.61	0.007665	0	0	7.20615	0.004852
ElpQ	258	280	EEESEDEGLGKLLKELSDARDAL			22	2546.25	Apo-ElpQ (19-343)	0.1667	2550.26	0.052473	2.64251	0.05303	7.21151	0.004439
ElpQ	258	280	EEESEDEGLGKLLKELSDARDAL			22	2546.25	Apo-ElpQ (19-343)	1	2550.97	0.044392	3.35814	0.045049	7.21579	0.009266
ElpQ	258	280	EEESEDEGLGKLLKELSDARDAL			22	2546.25	Apo-ElpQ (19-343)	5	2551.79	0.012938	4.1819	0.015039	7.2042	0.009337
ElpQ	258	280	EEESEDEGLGKLLKELSDARDAL			22	2546.25	Apo-ElpQ (19-343)	30	2552.35	0.033641	4.73696	0.034503	7.21023	0.004422
ElpQ	258	280	EEESEDEGLGKLLKELSDARDAL			22	2546.25	Apo-ElpQ (19-343)	120	2553.69	0.009265	6.07318	0.012025	7.1968	0.007879	Y
ElpQ	258	280	EEESEDEGLGKLLKELSDARDAL			22	2546.25	ElpQ-C1s	0	2547.6	0.01219	0	0	7.21726	0.008184
ElpQ	258	280	EEESEDEGLGKLLKELSDARDAL			22	2546.25	ElpQ-C1s	0.167	2550.18	0.034689	2.57622	0.036769	7.21368	0.006798
ElpQ	258	280	EEESEDEGLGKLLKELSDARDAL			22	2546.25	ElpQ-C1s	1	2550.72	0.006174	3.11395	0.013664	7.20745	0.000338
ElpQ	258	280	EEESEDEGLGKLLKELSDARDAL			22	2546.25	ElpQ-C1s	5	2551.6	0.034878	3.99784	0.036947	7.20731	0.004383
ElpQ	258	280	EEESEDEGLGKLLKELSDARDAL			22	2546.25	ElpQ-C1s	30	2551.88	0.027926	4.27373	0.03047	7.21477	0.003667
ElpQ	258	280	EEESEDEGLGKLLKELSDARDAL			22	2546.25	ElpQ-C1s	120	2552.25	0.013574	4.64829	0.018244	7.20791	0.003747	Y
ElpQ	263	280	DEGLGKLLKELSDARDAL			17	1943.04	Apo-ElpQ (19-343)	0	1944.18	0.015547	0	0	7.19755	0.004434
ElpQ	263	280	DEGLGKLLKELSDARDAL			17	1943.04	Apo-ElpQ (19-343)	0.1667	1945.4	0.038764	1.21181	0.041766	7.20312	0.005096
ElpQ	263	280	DEGLGKLLKELSDARDAL			17	1943.04	Apo-ElpQ (19-343)	1	1946.04	0.016052	1.85703	0.022347	7.20698	0.009158
ElpQ	263	280	DEGLGKLLKELSDARDAL			17	1943.04	Apo-ElpQ (19-343)	5	1946.81	0.013458	2.62728	0.020563	7.19182	0.007903
ElpQ	263	280	DEGLGKLLKELSDARDAL			17	1943.04	Apo-ElpQ (19-343)	30	1947.34	0.031375	3.15762	0.035016	7.19838	0.003726
ElpQ	263	280	DEGLGKLLKELSDARDAL			17	1943.04	Apo-ElpQ (19-343)	120	1948.64	0.009979	4.45903	0.018474	7.18554	0.007375	Y
ElpQ	263	280	DEGLGKLLKELSDARDAL			17	1943.04	ElpQ-C1s	0	1944.16	0.01943	0	0	7.21219	0.008139
ElpQ	263	280	DEGLGKLLKELSDARDAL			17	1943.04	ElpQ-C1s	0.167	1945.36	0.054615	1.20123	0.057969	7.2075	0.007442
ElpQ	263	280	DEGLGKLLKELSDARDAL			17	1943.04	ElpQ-C1s	1	1945.84	0.043116	1.68468	0.047292	7.20008	0.000642
ElpQ	263	280	DEGLGKLLKELSDARDAL			17	1943.04	ElpQ-C1s	5	1946.64	0.02762	2.48749	0.03377	7.19975	0.004783
ElpQ	263	280	DEGLGKLLKELSDARDAL			17	1943.04	ElpQ-C1s	30	1946.89	0.043977	2.7335	0.048078	7.20695	0.004399
ElpQ	263	280	DEGLGKLLKELSDARDAL			17	1943.04	ElpQ-C1s	120	1947.24	0.026463	3.08136	0.03283	7.20016	0.003034	Y
ElpQ	264	280	EGLGKLLKELSDARDAL			16	1828.02	Apo-ElpQ (19-343)	0	1829.03	0.037081	0	0	7.03237	0.005775
ElpQ	264	280	EGLGKLLKELSDARDAL			16	1828.02	Apo-ElpQ (19-343)	0.1667	1829.75	0.048665	0.729408	0.061182	7.05757	0.029964
ElpQ	264	280	EGLGKLLKELSDARDAL			16	1828.02	Apo-ElpQ (19-343)	1	1830.21	0.027121	1.18944	0.045941	7.08148	0.013527
ElpQ	264	280	EGLGKLLKELSDARDAL			16	1828.02	Apo-ElpQ (19-343)	5	1830.69	0.042872	1.66242	0.056684	7.02928	0.006463
ElpQ	264	280	EGLGKLLKELSDARDAL			16	1828.02	Apo-ElpQ (19-343)	30	1831.1	0.023085	2.07262	0.04368	7.02996	0.012721
ElpQ	264	280	EGLGKLLKELSDARDAL			16	1828.02	Apo-ElpQ (19-343)	120	1832.39	0.065774	3.36734	0.075507	7.03645	0.019309	Y
ElpQ	264	280	EGLGKLLKELSDARDAL			16	1828.02	ElpQ-C1s	0	1829.01	0.021928	0	0	7.07486	0.020868
ElpQ	264	280	EGLGKLLKELSDARDAL			16	1828.02	ElpQ-C1s	0.167	1829.65	0.018772	0.639506	0.028866	7.04637	0.032629
ElpQ	264	280	EGLGKLLKELSDARDAL			16	1828.02	ElpQ-C1s	1	1829.99	0.073808	0.977083	0.076997	7.02523	0.009919
ElpQ	264	280	EGLGKLLKELSDARDAL			16	1828.02	ElpQ-C1s	5	1830.44	0.058163	1.43141	0.062159	7.03966	0.013669
ElpQ	264	280	EGLGKLLKELSDARDAL			16	1828.02	ElpQ-C1s	30	1830.6	0.118022	1.58485	0.120042	7.06657	0.02459
ElpQ	264	280	EGLGKLLKELSDARDAL			16	1828.02	ElpQ-C1s	120	1830.98	0.093343	1.96375	0.095884	7.04218	0.012048	Y
ElpQ	270	279	LKELSDARDA			9	1117.58	Apo-ElpQ (19-343)	0	1118.27	0.022737	0	0	4.73829	0.001068
ElpQ	270	279	LKELSDARDA			9	1117.58	Apo-ElpQ (19-343)	0.1667	1118.48	0.074684	0.20332	0.078069	4.74155	0.002775
ElpQ	270	279	LKELSDARDA			9	1117.58	Apo-ElpQ (19-343)	1	1118.4	0.055417	0.124665	0.0599	4.74409	0.002198
ElpQ	270	279	LKELSDARDA			9	1117.58	Apo-ElpQ (19-343)	5	1118.54	0.009342	0.271994	0.024581	4.73536	0.00119
ElpQ	270	279	LKELSDARDA			9	1117.58	Apo-ElpQ (19-343)	30	1118.76	0.058608	0.491971	0.062864	4.73743	0.001473
ElpQ	270	279	LKELSDARDA			9	1117.58	Apo-ElpQ (19-343)	120	1119.35	0.101976	1.07359	0.10448	4.73305	0.004775	Y
ElpQ	270	279	LKELSDARDA			9	1117.58	ElpQ-C1s	0	1118.29	0.022301	0	0	4.73807	0.00497
ElpQ	270	279	LKELSDARDA			9	1117.58	ElpQ-C1s	0.167	1118.46	0.034832	0.166987	0.041359	4.73735	0.00469
ElpQ	270	279	LKELSDARDA			9	1117.58	ElpQ-C1s	1	1118.42	0.04314	0.132548	0.048563	4.73407	0.000342
ElpQ	270	279	LKELSDARDA			9	1117.58	ElpQ-C1s	5	1118.48	0.019357	0.18479	0.02953	4.73529	0.00049
ElpQ	270	279	LKELSDARDA			9	1117.58	ElpQ-C1s	30	1118.54	0.022013	0.25182	0.031335	4.73962	0.004178
ElpQ	270	279	LKELSDARDA			9	1117.58	ElpQ-C1s	120	1118.57	0.005132	0.279474	0.022884	4.73525	0.000624	Y
ElpQ	270	280	LKELSDARDAL			10	1230.67	Apo-ElpQ (19-343)	0	1231.28	0.01539	0	0	4.73747	0.001154
ElpQ	270	280	LKELSDARDAL			10	1230.67	Apo-ElpQ (19-343)	0.1667	1231.46	0.007597	0.181282	0.017163	4.74146	0.002335
ElpQ	270	280	LKELSDARDAL			10	1230.67	Apo-ElpQ (19-343)	1	1231.47	0.018134	0.196126	0.023784	4.74424	0.00182
ElpQ	270	280	LKELSDARDAL			10	1230.67	Apo-ElpQ (19-343)	5	1231.53	0.006935	0.249552	0.01688	4.7357	0.000926
ElpQ	270	280	LKELSDARDAL			10	1230.67	Apo-ElpQ (19-343)	30	1231.8	0.00671	0.522684	0.016789	4.73851	0.001621
ElpQ	270	280	LKELSDARDAL			10	1230.67	Apo-ElpQ (19-343)	120	1232.58	0.000581	1.30306	0.015401	4.73365	0.004811	Y
ElpQ	270	280	LKELSDARDAL			10	1230.67	ElpQ-C1s	0	1231.28	0.025596	0	0	4.73805	0.004857
ElpQ	270	280	LKELSDARDAL			10	1230.67	ElpQ-C1s	0.167	1231.43	0.00755	0.149785	0.026686	4.73713	0.004723
ElpQ	270	280	LKELSDARDAL			10	1230.67	ElpQ-C1s	1	1231.46	0.008191	0.185734	0.026875	4.73387	0.000878
ElpQ	270	280	LKELSDARDAL			10	1230.67	ElpQ-C1s	5	1231.48	0.007344	0.205673	0.026629	4.73521	0.000641
ElpQ	270	280	LKELSDARDAL			10	1230.67	ElpQ-C1s	30	1231.5	0.005624	0.2213	0.026206	4.73982	0.004092
ElpQ	270	280	LKELSDARDAL			10	1230.67	ElpQ-C1s	120	1231.64	0.010066	0.359968	0.027504	4.73488	0.000425	Y
ElpQ	270	284	LKELSDARDALRTKL			14	1729	Apo-ElpQ (19-343)	0	1729.94	0.0163	0	0	4.85657	0.000209
ElpQ	270	284	LKELSDARDALRTKL			14	1729	Apo-ElpQ (19-343)	0.1667	1730.14	0.004889	0.20667	0.017017	4.86166	0.005783
ElpQ	270	284	LKELSDARDALRTKL			14	1729	Apo-ElpQ (19-343)	1	1730.17	0.016974	0.238799	0.023533	4.86698	0.002768
ElpQ	270	284	LKELSDARDALRTKL			14	1729	Apo-ElpQ (19-343)	5	1730.46	0.004517	0.529261	0.016914	4.85368	0.00253
ElpQ	270	284	LKELSDARDALRTKL			14	1729	Apo-ElpQ (19-343)	30	1731.22	0.016588	1.2834	0.023256	4.854	0.000604	Y
ElpQ	270	284	LKELSDARDALRTKL			14	1729	Apo-ElpQ (19-343)	120	1732.33	0.00169	2.39078	0.016387	4.85052	0.006234	Y
ElpQ	270	284	LKELSDARDALRTKL			14	1729	ElpQ-C1s	0	1729.93	0.029811	0	0	4.85892	0.005842
ElpQ	270	284	LKELSDARDALRTKL			14	1729	ElpQ-C1s	0.167	1730.11	0.021555	0.178066	0.036787	4.85382	0.00758
ElpQ	270	284	LKELSDARDALRTKL			14	1729	ElpQ-C1s	1	1730.16	0.01111	0.227665	0.031813	4.84955	0.00137
ElpQ	270	284	LKELSDARDALRTKL			14	1729	ElpQ-C1s	5	1730.16	0.008764	0.235123	0.031072	4.85215	0.001223
ElpQ	270	284	LKELSDARDALRTKL			14	1729	ElpQ-C1s	30	1730.2	0.012778	0.271647	0.032434	4.8585	0.006037	Y
ElpQ	270	284	LKELSDARDALRTKL			14	1729	ElpQ-C1s	120	1730.41	0.009008	0.484765	0.031142	4.8519	0.001795	Y
ElpQ	270	293	LKELSDARDALRTKLNEGNKPYTG			22	2689.43	Apo-ElpQ (19-343)	0	2690.95	0.011897	0	0	4.80004	0.001018
ElpQ	270	293	LKELSDARDALRTKLNEGNKPYTG			22	2689.43	Apo-ElpQ (19-343)	0.1667	2695.26	0.048199	4.31681	0.049645	4.80461	0.00787	Y
ElpQ	270	293	LKELSDARDALRTKLNEGNKPYTG			22	2689.43	Apo-ElpQ (19-343)	1	2695.57	0.18004	4.61967	0.180433	4.81114	0.002615
ElpQ	270	293	LKELSDARDALRTKLNEGNKPYTG			22	2689.43	Apo-ElpQ (19-343)	5	2696.17	0.031481	5.22544	0.033654	4.79461	0.003752	Y
ElpQ	270	293	LKELSDARDALRTKLNEGNKPYTG			22	2689.43	Apo-ElpQ (19-343)	30	2697.26	0.07471	6.30957	0.075651	4.79235	0.00202	Y
ElpQ	270	293	LKELSDARDALRTKLNEGNKPYTG			22	2689.43	Apo-ElpQ (19-343)	120	2698.76	0.048536	7.81611	0.049972	4.79056	0.007201	Y
ElpQ	270	293	LKELSDARDALRTKLNEGNKPYTG			22	2689.43	ElpQ-C1s	0	2690.99	0.005966	0	0	4.80733	0.005594
ElpQ	270	293	LKELSDARDALRTKLNEGNKPYTG			22	2689.43	ElpQ-C1s	0.167	2694.62	0.041767	3.63452	0.042191	4.80005	0.009134	Y
ElpQ	270	293	LKELSDARDALRTKLNEGNKPYTG			22	2689.43	ElpQ-C1s	1	2695.28	0.050889	4.28884	0.051238	4.79535	0.002305
ElpQ	270	293	LKELSDARDALRTKLNEGNKPYTG			22	2689.43	ElpQ-C1s	5	2695.4	0.030039	4.4164	0.030625	4.79912	0.001562	Y
ElpQ	270	293	LKELSDARDALRTKLNEGNKPYTG			22	2689.43	ElpQ-C1s	30	2695.62	0.036131	4.6301	0.03662	4.80582	0.006753	Y
ElpQ	270	293	LKELSDARDALRTKLNEGNKPYTG			22	2689.43	ElpQ-C1s	120	2696.13	0.004977	5.14066	0.00777	4.79829	0.0028	Y
ElpQ	270	299	LKELSDARDALRTKLNEGNKPYTGYEEPKL			27	3448.81	Apo-ElpQ (19-343)	0	3450.79	0.00688	0	0	5.14489	0.00105
ElpQ	270	299	LKELSDARDALRTKLNEGNKPYTGYEEPKL			27	3448.81	Apo-ElpQ (19-343)	0.1667	3458.44	0.141706	7.65718	0.141873	5.14934	0.008309	Y
ElpQ	270	299	LKELSDARDALRTKLNEGNKPYTGYEEPKL			27	3448.81	Apo-ElpQ (19-343)	1	3459.11	0.327135	8.32167	0.327207	5.15458	0.003184
ElpQ	270	299	LKELSDARDALRTKLNEGNKPYTGYEEPKL			27	3448.81	Apo-ElpQ (19-343)	5	3459.69	0.054118	8.90084	0.054553	5.13768	0.004521	Y
ElpQ	270	299	LKELSDARDALRTKLNEGNKPYTGYEEPKL			27	3448.81	Apo-ElpQ (19-343)	30	3460.76	0.135131	9.96969	0.135306	5.13547	0.001956	Y
ElpQ	270	299	LKELSDARDALRTKLNEGNKPYTGYEEPKL			27	3448.81	Apo-ElpQ (19-343)	120	3462.29	0.084723	11.5038	0.085002	5.13383	0.008659	Y
ElpQ	270	299	LKELSDARDALRTKLNEGNKPYTGYEEPKL			27	3448.81	ElpQ-C1s	0	3450.81	0.008569	0	0	5.12672	0.007633
ElpQ	270	299	LKELSDARDALRTKLNEGNKPYTGYEEPKL			27	3448.81	ElpQ-C1s	0.167	3457.52	0.114546	6.70515	0.114866	5.11743	0.007346	Y
ElpQ	270	299	LKELSDARDALRTKLNEGNKPYTGYEEPKL			27	3448.81	ElpQ-C1s	1	3458.66	0.060211	7.84886	0.060818	5.11138	0.000681
ElpQ	270	299	LKELSDARDALRTKLNEGNKPYTGYEEPKL			27	3448.81	ElpQ-C1s	5	3459.01	0.053999	8.19472	0.054675	5.11514	0.00158	Y
ElpQ	270	299	LKELSDARDALRTKLNEGNKPYTGYEEPKL			27	3448.81	ElpQ-C1s	30	3459.11	0.051689	8.29447	0.052394	5.12157	0.006661	Y
ElpQ	270	299	LKELSDARDALRTKLNEGNKPYTGYEEPKL			27	3448.81	ElpQ-C1s	120	3459.71	0.038154	8.89718	0.039105	5.11327	0.002788	Y
ElpQ	270	301	LKELSDARDALRTKLNEGNKPYTGYEEPKLKE			29	3705.94	Apo-ElpQ (19-343)	0	3708.09	0.016451	0	0	4.88525	0.000962
ElpQ	270	301	LKELSDARDALRTKLNEGNKPYTGYEEPKLKE			29	3705.94	Apo-ElpQ (19-343)	0.1667	3716.39	0.140999	8.29276	0.141956	4.88847	0.007057	Y
ElpQ	270	301	LKELSDARDALRTKLNEGNKPYTGYEEPKLKE			29	3705.94	Apo-ElpQ (19-343)	1	3717.18	0.268305	9.0845	0.268809	4.89431	0.002398
ElpQ	270	301	LKELSDARDALRTKLNEGNKPYTGYEEPKLKE			29	3705.94	Apo-ElpQ (19-343)	5	3717.94	0.037015	9.84549	0.040506	4.87726	0.004717	Y
ElpQ	270	301	LKELSDARDALRTKLNEGNKPYTGYEEPKLKE			29	3705.94	Apo-ElpQ (19-343)	30	3719.53	0.149932	11.4378	0.150831	4.87581	0.002487	Y
ElpQ	270	301	LKELSDARDALRTKLNEGNKPYTGYEEPKLKE			29	3705.94	Apo-ElpQ (19-343)	120	3721.11	0.052256	13.0109	0.054784	4.87395	0.008553	Y
ElpQ	270	301	LKELSDARDALRTKLNEGNKPYTGYEEPKLKE			29	3705.94	ElpQ-C1s	0	3708.14	0.019928	0	0	4.8915	0.004579
ElpQ	270	301	LKELSDARDALRTKLNEGNKPYTGYEEPKLKE			29	3705.94	ElpQ-C1s	0.167	3715.39	0.141784	7.25146	0.143178	4.87916	0.008793	Y
ElpQ	270	301	LKELSDARDALRTKLNEGNKPYTGYEEPKLKE			29	3705.94	ElpQ-C1s	1	3716.6	0.068911	8.4598	0.071734	4.87551	0.002256
ElpQ	270	301	LKELSDARDALRTKLNEGNKPYTGYEEPKLKE			29	3705.94	ElpQ-C1s	5	3716.85	0.169154	8.70567	0.170324	4.87981	0.002646	Y
ElpQ	270	301	LKELSDARDALRTKLNEGNKPYTGYEEPKLKE			29	3705.94	ElpQ-C1s	30	3717.05	0.102447	8.90608	0.104368	4.88587	0.007322	Y
ElpQ	270	301	LKELSDARDALRTKLNEGNKPYTGYEEPKLKE			29	3705.94	ElpQ-C1s	120	3717.77	0.042665	9.63271	0.047089	4.87788	0.003011	Y
ElpQ	273	299	LSDARDALRTKLNEGNKPYTGYEEPKL			24	3078.59	Apo-ElpQ (19-343)	0	3080.14	0.208552	0	0	4.8913	0.000872
ElpQ	273	299	LSDARDALRTKLNEGNKPYTGYEEPKL			24	3078.59	Apo-ElpQ (19-343)	0.1667	3087.88	0.112206	7.73847	0.236821	4.89358	0.003709	Y
ElpQ	273	299	LSDARDALRTKLNEGNKPYTGYEEPKL			24	3078.59	Apo-ElpQ (19-343)	1	3088.35	0.253997	8.20754	0.328646	4.89663	0.002614
ElpQ	273	299	LSDARDALRTKLNEGNKPYTGYEEPKL			24	3078.59	Apo-ElpQ (19-343)	5	3088.74	0.063133	8.60003	0.217898	4.88469	0.002688
ElpQ	273	299	LSDARDALRTKLNEGNKPYTGYEEPKL			24	3078.59	Apo-ElpQ (19-343)	30	3090.13	0.142536	9.98973	0.252607	4.88543	0.000421	Y
ElpQ	273	299	LSDARDALRTKLNEGNKPYTGYEEPKL			24	3078.59	Apo-ElpQ (19-343)	120	3091.17	0.028218	11.0283	0.210452	4.88217	0.006272	Y
ElpQ	273	299	LSDARDALRTKLNEGNKPYTGYEEPKL			24	3078.59	ElpQ-C1s	0	3080	0.005256	0	0	4.89683	0.004905
ElpQ	273	299	LSDARDALRTKLNEGNKPYTGYEEPKL			24	3078.59	ElpQ-C1s	0.167	3086.85	0.152685	6.8502	0.152775	4.88525	0.005863	Y
ElpQ	273	299	LSDARDALRTKLNEGNKPYTGYEEPKL			24	3078.59	ElpQ-C1s	1	3087.91	0.1823	7.90835	0.182376	4.88385	0.00102
ElpQ	273	299	LSDARDALRTKLNEGNKPYTGYEEPKL			24	3078.59	ElpQ-C1s	5	3088.25	0.075052	8.25372	0.075235	4.88753	0.00116
ElpQ	273	299	LSDARDALRTKLNEGNKPYTGYEEPKL			24	3078.59	ElpQ-C1s	30	3088.36	0.031403	8.35812	0.03184	4.89102	0.005262	Y
ElpQ	273	299	LSDARDALRTKLNEGNKPYTGYEEPKL			24	3078.59	ElpQ-C1s	120	3088.78	0.052333	8.78382	0.052597	4.88374	0.000785	Y
ElpQ	281	293	RTKLNEGNKPYTG			11	1477.78	Apo-ElpQ (19-343)	0	1478.56	0.011136	0	0	3.04562	0.009979
ElpQ	281	293	RTKLNEGNKPYTG			11	1477.78	Apo-ElpQ (19-343)	0.1667	1482.72	0.045994	4.1586	0.047323	3.05081	0.006857	Y
ElpQ	281	293	RTKLNEGNKPYTG			11	1477.78	Apo-ElpQ (19-343)	1	1482.92	0.179841	4.3603	0.180185	3.05729	0.004678
ElpQ	281	293	RTKLNEGNKPYTG			11	1477.78	Apo-ElpQ (19-343)	5	1483.21	0.015336	4.64992	0.018952	3.04412	0.000566
ElpQ	281	293	RTKLNEGNKPYTG			11	1477.78	Apo-ElpQ (19-343)	30	1483.45	0.081101	4.89166	0.081863	3.04392	0.002457
ElpQ	281	293	RTKLNEGNKPYTG			11	1477.78	Apo-ElpQ (19-343)	120	1483.92	0.03713	5.35868	0.038764	3.04361	0.004225	Y
ElpQ	281	293	RTKLNEGNKPYTG			11	1477.78	ElpQ-C1s	0	1478.55	0.005724	0	0	3.05664	0.003571
ElpQ	281	293	RTKLNEGNKPYTG			11	1477.78	ElpQ-C1s	0.167	1482.12	0.041457	3.57051	0.04185	3.05197	0.00519	Y
ElpQ	281	293	RTKLNEGNKPYTG			11	1477.78	ElpQ-C1s	1	1482.73	0.020046	4.17461	0.020847	3.04697	0.002214
ElpQ	281	293	RTKLNEGNKPYTG			11	1477.78	ElpQ-C1s	5	1482.84	0.029294	4.2882	0.029848	3.04941	0.000378
ElpQ	281	293	RTKLNEGNKPYTG			11	1477.78	ElpQ-C1s	30	1482.95	0.035892	4.393	0.036346	3.05404	0.006042
ElpQ	281	293	RTKLNEGNKPYTG			11	1477.78	ElpQ-C1s	120	1483.24	0.018038	4.69061	0.018924	3.0479	0.002349	Y
ElpQ	281	299	RTKLNEGNKPYTGYEEPKL			16	2237.16	Apo-ElpQ (19-343)	0	2238.35	0.00456	0	0	4.38334	0.001408
ElpQ	281	299	RTKLNEGNKPYTGYEEPKL			16	2237.16	Apo-ElpQ (19-343)	0.1667	2245.51	0.112065	7.1596	0.112157	4.38563	0.003847	Y
ElpQ	281	299	RTKLNEGNKPYTGYEEPKL			16	2237.16	Apo-ElpQ (19-343)	1	2245.99	0.278968	7.6435	0.279005	4.3885	0.001864
ElpQ	281	299	RTKLNEGNKPYTGYEEPKL			16	2237.16	Apo-ElpQ (19-343)	5	2246.21	0.036057	7.86335	0.036344	4.37938	0.001509
ElpQ	281	299	RTKLNEGNKPYTGYEEPKL			16	2237.16	Apo-ElpQ (19-343)	30	2246.4	0.133837	8.05247	0.133915	4.38175	0.002128
ElpQ	281	299	RTKLNEGNKPYTGYEEPKL			16	2237.16	Apo-ElpQ (19-343)	120	2246.77	0.054159	8.42234	0.054351	4.37925	0.004523	Y
ElpQ	281	299	RTKLNEGNKPYTGYEEPKL			16	2237.16	ElpQ-C1s	0	2238.37	0.007029	0	0	4.38738	0.003827
ElpQ	281	299	RTKLNEGNKPYTGYEEPKL			16	2237.16	ElpQ-C1s	0.167	2244.59	0.129947	6.21184	0.130137	4.38438	0.005125	Y
ElpQ	281	299	RTKLNEGNKPYTGYEEPKL			16	2237.16	ElpQ-C1s	1	2245.59	0.032092	7.21702	0.032852	4.38174	0.000633
ElpQ	281	299	RTKLNEGNKPYTGYEEPKL			16	2237.16	ElpQ-C1s	5	2245.88	0.073954	7.51045	0.074287	4.38161	0.000315
ElpQ	281	299	RTKLNEGNKPYTGYEEPKL			16	2237.16	ElpQ-C1s	30	2245.95	0.044403	7.57992	0.044956	4.38684	0.004641
ElpQ	281	299	RTKLNEGNKPYTGYEEPKL			16	2237.16	ElpQ-C1s	120	2246.19	0.023851	7.81682	0.024865	4.38191	0.000649	Y
ElpQ	281	301	RTKLNEGNKPYTGYEEPKLKE			18	2494.29	Apo-ElpQ (19-343)	0	2495.67	0.002683	0	0	3.85932	0.000771
ElpQ	281	301	RTKLNEGNKPYTGYEEPKLKE			18	2494.29	Apo-ElpQ (19-343)	0.1667	2503.48	0.115275	7.80566	0.115306	3.86007	0.002383	Y
ElpQ	281	301	RTKLNEGNKPYTGYEEPKLKE			18	2494.29	Apo-ElpQ (19-343)	1	2504.1	0.278966	8.43234	0.278978	3.86175	0.002195
ElpQ	281	301	RTKLNEGNKPYTGYEEPKLKE			18	2494.29	Apo-ElpQ (19-343)	5	2504.66	0.037587	8.9884	0.037683	3.85523	0.002383	Y
ElpQ	281	301	RTKLNEGNKPYTGYEEPKLKE			18	2494.29	Apo-ElpQ (19-343)	30	2505.18	0.145075	9.51343	0.1451	3.85684	0.000538	Y
ElpQ	281	301	RTKLNEGNKPYTGYEEPKLKE			18	2494.29	Apo-ElpQ (19-343)	120	2505.58	0.053917	9.90596	0.053983	3.85493	0.004781	Y
ElpQ	281	301	RTKLNEGNKPYTGYEEPKLKE			18	2494.29	ElpQ-C1s	0	2495.68	0.005948	0	0	3.86357	0.001566
ElpQ	281	301	RTKLNEGNKPYTGYEEPKLKE			18	2494.29	ElpQ-C1s	0.167	2502.55	0.173414	6.87471	0.173516	3.86195	0.005195	Y
ElpQ	281	301	RTKLNEGNKPYTGYEEPKLKE			18	2494.29	ElpQ-C1s	1	2503.62	0.032659	7.94213	0.033196	3.85929	0.001162
ElpQ	281	301	RTKLNEGNKPYTGYEEPKLKE			18	2494.29	ElpQ-C1s	5	2503.92	0.063117	8.24019	0.063397	3.86112	0.00015	Y
ElpQ	281	301	RTKLNEGNKPYTGYEEPKLKE			18	2494.29	ElpQ-C1s	30	2504.01	0.058546	8.33429	0.058848	3.86386	0.004615	Y
ElpQ	281	301	RTKLNEGNKPYTGYEEPKLKE			18	2494.29	ElpQ-C1s	120	2504.37	0.010801	8.69059	0.012331	3.86054	0.001423	Y
ElpQ	281	304	RTKLNEGNKPYTGYEEPKLKESVN			21	2794.44	Apo-ElpQ (19-343)	0	2795.97	0.011488	0	0	3.9284	0.001608
ElpQ	281	304	RTKLNEGNKPYTGYEEPKLKESVN			21	2794.44	Apo-ElpQ (19-343)	0.1667	2804.92	0.133171	8.94785	0.133665	3.92696	0.00202	Y
ElpQ	281	304	RTKLNEGNKPYTGYEEPKLKESVN			21	2794.44	Apo-ElpQ (19-343)	1	2805.72	0.310434	9.74814	0.310646	3.92913	0.001934
ElpQ	281	304	RTKLNEGNKPYTGYEEPKLKESVN			21	2794.44	Apo-ElpQ (19-343)	5	2806.37	0.037982	10.4065	0.039681	3.92158	0.002253	Y
ElpQ	281	304	RTKLNEGNKPYTGYEEPKLKESVN			21	2794.44	Apo-ElpQ (19-343)	30	2807.32	0.149185	11.3561	0.149627	3.92271	0.000511	Y
ElpQ	281	304	RTKLNEGNKPYTGYEEPKLKESVN			21	2794.44	Apo-ElpQ (19-343)	120	2807.88	0.048975	11.9094	0.050305	3.92108	0.005479	Y
ElpQ	281	304	RTKLNEGNKPYTGYEEPKLKESVN			21	2794.44	ElpQ-C1s	0	2796.02	0.019414	0	0	3.9305	0.00125
ElpQ	281	304	RTKLNEGNKPYTGYEEPKLKESVN			21	2794.44	ElpQ-C1s	0.167	2804.05	0.169222	8.02969	0.170332	3.92768	0.005084	Y
ElpQ	281	304	RTKLNEGNKPYTGYEEPKLKESVN			21	2794.44	ElpQ-C1s	1	2805.04	0.076206	9.02418	0.07864	3.92361	0.000494
ElpQ	281	304	RTKLNEGNKPYTGYEEPKLKESVN			21	2794.44	ElpQ-C1s	5	2805.47	0.154392	9.44887	0.155608	3.92532	0.000552	Y
ElpQ	281	304	RTKLNEGNKPYTGYEEPKLKESVN			21	2794.44	ElpQ-C1s	30	2806.02	0.117869	10.0022	0.119457	3.92895	0.004607	Y
ElpQ	281	304	RTKLNEGNKPYTGYEEPKLKESVN			21	2794.44	ElpQ-C1s	120	2806.66	0.038745	10.6429	0.043337	3.92502	0.001576	Y
ElpQ	281	307	RTKLNEGNKPYTGYEEPKLKESVNVSE			24	3109.58	Apo-ElpQ (19-343)	0	3111.34	0.017841	0	0	4.16703	0.001223
ElpQ	281	307	RTKLNEGNKPYTGYEEPKLKESVNVSE			24	3109.58	Apo-ElpQ (19-343)	0.1667	3120.93	0.129369	9.5929	0.130594	4.16404	0.001707	Y
ElpQ	281	307	RTKLNEGNKPYTGYEEPKLKESVNVSE			24	3109.58	Apo-ElpQ (19-343)	1	3121.67	0.281176	10.3256	0.281741	4.16714	0.002061
ElpQ	281	307	RTKLNEGNKPYTGYEEPKLKESVNVSE			24	3109.58	Apo-ElpQ (19-343)	5	3122.66	0.076187	11.3239	0.078248	4.15843	0.001693	Y
ElpQ	281	307	RTKLNEGNKPYTGYEEPKLKESVNVSE			24	3109.58	Apo-ElpQ (19-343)	30	3124.49	0.122495	13.1516	0.123787	4.16011	0.002155	Y
ElpQ	281	307	RTKLNEGNKPYTGYEEPKLKESVNVSE			24	3109.58	Apo-ElpQ (19-343)	120	3125.41	0.08151	14.0661	0.08344	4.15796	0.004477	Y
ElpQ	281	307	RTKLNEGNKPYTGYEEPKLKESVNVSE			24	3109.58	ElpQ-C1s	0	3111.37	0.023811	0	0	4.17193	0.002241
ElpQ	281	307	RTKLNEGNKPYTGYEEPKLKESVNVSE			24	3109.58	ElpQ-C1s	0.167	3119.94	0.263201	8.57436	0.264276	4.16782	0.004663	Y
ElpQ	281	307	RTKLNEGNKPYTGYEEPKLKESVNVSE			24	3109.58	ElpQ-C1s	1	3121.12	0.051071	9.74881	0.056349	4.16418	0.001174
ElpQ	281	307	RTKLNEGNKPYTGYEEPKLKESVNVSE			24	3109.58	ElpQ-C1s	5	3121.79	0.078275	10.4172	0.081816	4.16503	0.001311	Y
ElpQ	281	307	RTKLNEGNKPYTGYEEPKLKESVNVSE			24	3109.58	ElpQ-C1s	30	3123.07	0.077011	11.7053	0.080608	4.16885	0.004492	Y
ElpQ	281	307	RTKLNEGNKPYTGYEEPKLKESVNVSE			24	3109.58	ElpQ-C1s	120	3124.06	0.041897	12.6951	0.048191	4.16468	0.000173	Y
ElpQ	285	299	NEGNKPYTGYEEPKL			12	1738.83	Apo-ElpQ (19-343)	0	1739.79	0.007053	0	0	4.8168	0.000695
ElpQ	285	299	NEGNKPYTGYEEPKL			12	1738.83	Apo-ElpQ (19-343)	0.1667	1746.83	0.102013	7.0346	0.102257	4.81773	0.002293	Y
ElpQ	285	299	NEGNKPYTGYEEPKL			12	1738.83	Apo-ElpQ (19-343)	1	1747.15	0.238119	7.35973	0.238223	4.82097	0.001613
ElpQ	285	299	NEGNKPYTGYEEPKL			12	1738.83	Apo-ElpQ (19-343)	5	1747.12	0.037787	7.32918	0.03844	4.8131	0.00116
ElpQ	285	299	NEGNKPYTGYEEPKL			12	1738.83	Apo-ElpQ (19-343)	30	1747.12	0.124237	7.32731	0.124437	4.81538	0.002106
ElpQ	285	299	NEGNKPYTGYEEPKL			12	1738.83	Apo-ElpQ (19-343)	120	1747.19	0.040137	7.3917	0.040752	4.81358	0.004273
ElpQ	285	299	NEGNKPYTGYEEPKL			12	1738.83	ElpQ-C1s	0	1739.8	0.018572	0	0	4.81907	0.00378
ElpQ	285	299	NEGNKPYTGYEEPKL			12	1738.83	ElpQ-C1s	0.167	1745.97	0.133204	6.16563	0.134493	4.81697	0.004491	Y
ElpQ	285	299	NEGNKPYTGYEEPKL			12	1738.83	ElpQ-C1s	1	1746.97	0.021771	7.1714	0.028616	4.81456	0.001099
ElpQ	285	299	NEGNKPYTGYEEPKL			12	1738.83	ElpQ-C1s	5	1747.2	0.063931	7.39579	0.066574	4.81504	0.000407
ElpQ	285	299	NEGNKPYTGYEEPKL			12	1738.83	ElpQ-C1s	30	1747.17	0.037602	7.36567	0.041939	4.81932	0.004118
ElpQ	285	299	NEGNKPYTGYEEPKL			12	1738.83	ElpQ-C1s	120	1747.21	0.00923	7.41037	0.020739	4.81529	0.00025
ElpQ	285	301	NEGNKPYTGYEEPKLKE			14	1995.97	Apo-ElpQ (19-343)	0	1997.11	0.008662	0	0	4.11097	0.000767
ElpQ	285	301	NEGNKPYTGYEEPKLKE			14	1995.97	Apo-ElpQ (19-343)	0.1667	2004.77	0.152379	7.65794	0.152625	4.11013	0.001002	Y
ElpQ	285	301	NEGNKPYTGYEEPKLKE			14	1995.97	Apo-ElpQ (19-343)	1	2005.26	0.253444	8.15013	0.253592	4.11254	0.001771
ElpQ	285	301	NEGNKPYTGYEEPKLKE			14	1995.97	Apo-ElpQ (19-343)	5	2005.56	0.023856	8.4566	0.02538	4.10679	0.001165
ElpQ	285	301	NEGNKPYTGYEEPKLKE			14	1995.97	Apo-ElpQ (19-343)	30	2005.88	0.135756	8.77712	0.136032	4.10825	0.001335	Y
ElpQ	285	301	NEGNKPYTGYEEPKLKE			14	1995.97	Apo-ElpQ (19-343)	120	2005.96	0.04757	8.84988	0.048352	4.10562	0.00454	Y
ElpQ	285	301	NEGNKPYTGYEEPKLKE			14	1995.97	ElpQ-C1s	0	1997.11	0.013387	0	0	4.11062	0.001074
ElpQ	285	301	NEGNKPYTGYEEPKLKE			14	1995.97	ElpQ-C1s	0.167	2003.9	0.133507	6.78435	0.134177	4.10991	0.004319	Y
ElpQ	285	301	NEGNKPYTGYEEPKLKE			14	1995.97	ElpQ-C1s	1	2004.9	0.030918	7.78361	0.033692	4.10838	0.000945
ElpQ	285	301	NEGNKPYTGYEEPKLKE			14	1995.97	ElpQ-C1s	5	2005.18	0.079845	8.06809	0.080959	4.10895	0.001068
ElpQ	285	301	NEGNKPYTGYEEPKLKE			14	1995.97	ElpQ-C1s	30	2005.18	0.083871	8.06627	0.084932	4.11098	0.003315	Y
ElpQ	285	301	NEGNKPYTGYEEPKLKE			14	1995.97	ElpQ-C1s	120	2005.37	0.007014	8.25075	0.015113	4.10755	0.001243	Y
ElpQ	285	304	NEGNKPYTGYEEPKLKESVN			17	2296.11	Apo-ElpQ (19-343)	0	2297.39	0.008174	0	0	4.16442	0.001489
ElpQ	285	304	NEGNKPYTGYEEPKLKESVN			17	2296.11	Apo-ElpQ (19-343)	0.1667	2306.42	0.140714	9.02752	0.140951	4.16179	0.001052	Y
ElpQ	285	304	NEGNKPYTGYEEPKLKESVN			17	2296.11	Apo-ElpQ (19-343)	1	2307	0.25585	9.60567	0.255981	4.16385	0.001603
ElpQ	285	304	NEGNKPYTGYEEPKLKESVN			17	2296.11	Apo-ElpQ (19-343)	5	2307.39	0.04466	9.99662	0.045401	4.15695	0.001526
ElpQ	285	304	NEGNKPYTGYEEPKLKESVN			17	2296.11	Apo-ElpQ (19-343)	30	2308.23	0.136994	10.8413	0.137238	4.15983	0.002495	Y
ElpQ	285	304	NEGNKPYTGYEEPKLKESVN			17	2296.11	Apo-ElpQ (19-343)	120	2308.52	0.039363	11.1274	0.040202	4.15686	0.004409	Y
ElpQ	285	304	NEGNKPYTGYEEPKLKESVN			17	2296.11	ElpQ-C1s	0	2297.41	0.007523	0	0	4.16659	0.001807
ElpQ	285	304	NEGNKPYTGYEEPKLKESVN			17	2296.11	ElpQ-C1s	0.167	2305.72	0.117102	8.31277	0.117343	4.16397	0.003826	Y
ElpQ	285	304	NEGNKPYTGYEEPKLKESVN			17	2296.11	ElpQ-C1s	1	2306.65	0.022158	9.24432	0.0234	4.16161	0.001149
ElpQ	285	304	NEGNKPYTGYEEPKLKESVN			17	2296.11	ElpQ-C1s	5	2307.04	0.0605	9.63295	0.060966	4.16182	0.001594
ElpQ	285	304	NEGNKPYTGYEEPKLKESVN			17	2296.11	ElpQ-C1s	30	2307.48	0.083247	10.0725	0.083587	4.16484	0.003842	Y
ElpQ	285	304	NEGNKPYTGYEEPKLKESVN			17	2296.11	ElpQ-C1s	120	2307.82	0.034554	10.4144	0.035363	4.16119	0.00086	Y
ElpQ	302	319	SVNVSEIKEDLEKLKSKL			17	2059.16	Apo-ElpQ (19-343)	0	2060.36	0.003669	0	0	6.34474	0.000461
ElpQ	302	319	SVNVSEIKEDLEKLKSKL			17	2059.16	Apo-ElpQ (19-343)	0.1667	2062.86	0.069051	2.49205	0.069148	6.34745	0.006546
ElpQ	302	319	SVNVSEIKEDLEKLKSKL			17	2059.16	Apo-ElpQ (19-343)	1	2063.36	0.073877	2.99809	0.073968	6.35188	0.002961
ElpQ	302	319	SVNVSEIKEDLEKLKSKL			17	2059.16	Apo-ElpQ (19-343)	5	2063.8	0.035575	3.43488	0.035764	6.33584	0.00264
ElpQ	302	319	SVNVSEIKEDLEKLKSKL			17	2059.16	Apo-ElpQ (19-343)	30	2065	0.029984	4.64095	0.030208	6.3375	0.000413
ElpQ	302	319	SVNVSEIKEDLEKLKSKL			17	2059.16	Apo-ElpQ (19-343)	120	2066.2	0.055455	5.83325	0.055577	6.33483	0.006788
ElpQ	302	319	SVNVSEIKEDLEKLKSKL			17	2059.16	ElpQ-C1s	0	2060.36	0.007961	0	0	6.3548	0.0076
ElpQ	302	319	SVNVSEIKEDLEKLKSKL			17	2059.16	ElpQ-C1s	0.167	2062.8	0.03713	2.43883	0.037974	6.34319	0.0085
ElpQ	302	319	SVNVSEIKEDLEKLKSKL			17	2059.16	ElpQ-C1s	1	2063.21	0.041159	2.84709	0.041922	6.33736	0.001264
ElpQ	302	319	SVNVSEIKEDLEKLKSKL			17	2059.16	ElpQ-C1s	5	2063.66	0.042114	3.30141	0.04286	6.33954	0.001808
ElpQ	302	319	SVNVSEIKEDLEKLKSKL			17	2059.16	ElpQ-C1s	30	2064.7	0.044489	4.34225	0.045196	6.34558	0.006448
ElpQ	302	319	SVNVSEIKEDLEKLKSKL			17	2059.16	ElpQ-C1s	120	2065.83	0.027376	5.4758	0.02851	6.33727	0.001994
ElpQ	302	332	SVNVSEIKEDLEKLKSKLEEVKKYLKDSSKF			30	3641	Apo-ElpQ (19-343)	0	3643.11	0.022441	0	0	7.03024	0.007791
ElpQ	302	332	SVNVSEIKEDLEKLKSKLEEVKKYLKDSSKF			30	3641	Apo-ElpQ (19-343)	0.1667	3647.47	0.216952	4.35866	0.218109	7.05555	0.031144	Y
ElpQ	302	332	SVNVSEIKEDLEKLKSKLEEVKKYLKDSSKF			30	3641	Apo-ElpQ (19-343)	1	3648.43	0.11504	5.32243	0.117208	7.08132	0.011093	Y
ElpQ	302	332	SVNVSEIKEDLEKLKSKLEEVKKYLKDSSKF			30	3641	Apo-ElpQ (19-343)	5	3649.29	0.083536	6.18485	0.086498	7.02934	0.008758	Y
ElpQ	302	332	SVNVSEIKEDLEKLKSKLEEVKKYLKDSSKF			30	3641	Apo-ElpQ (19-343)	30	3650.58	0.072172	7.47792	0.075581	7.03308	0.017295	Y
ElpQ	302	332	SVNVSEIKEDLEKLKSKLEEVKKYLKDSSKF			30	3641	Apo-ElpQ (19-343)	120	3652.25	0.062922	9.14815	0.066804	7.04288	0.022447	Y
ElpQ	302	332	SVNVSEIKEDLEKLKSKLEEVKKYLKDSSKF			30	3641	ElpQ-C1s	0	3643.2	0.090578	0	0	7.08194	0.023338
ElpQ	302	332	SVNVSEIKEDLEKLKSKLEEVKKYLKDSSKF			30	3641	ElpQ-C1s	0.167	3646.76	0.05319	3.56162	0.10504	7.05134	0.043697	Y
ElpQ	302	332	SVNVSEIKEDLEKLKSKLEEVKKYLKDSSKF			30	3641	ElpQ-C1s	1	3647.62	0.039341	4.41969	0.098752	7.01815	0.011494	Y
ElpQ	302	332	SVNVSEIKEDLEKLKSKLEEVKKYLKDSSKF			30	3641	ElpQ-C1s	5	3648.87	0.055911	5.66992	0.106444	7.04221	0.023259	Y
ElpQ	302	332	SVNVSEIKEDLEKLKSKLEEVKKYLKDSSKF			30	3641	ElpQ-C1s	30	3649.64	0.365244	6.4451	0.376308	7.07928	0.031548	Y
ElpQ	302	332	SVNVSEIKEDLEKLKSKLEEVKKYLKDSSKF			30	3641	ElpQ-C1s	120	3651.24	0.037058	8.04389	0.097865	7.04788	0.023203	Y
ElpQ	306	319	SEIKEDLEKLKSKL			13	1659.95	Apo-ElpQ (19-343)	0	1660.96	0.008628	0	0	5.60232	0.001724
ElpQ	306	319	SEIKEDLEKLKSKL			13	1659.95	Apo-ElpQ (19-343)	0.1667	1662.04	0.034186	1.08414	0.035258	5.61602	0.013826
ElpQ	306	319	SEIKEDLEKLKSKL			13	1659.95	Apo-ElpQ (19-343)	1	1662.34	0.09683	1.37511	0.097214	5.61842	0.004304
ElpQ	306	319	SEIKEDLEKLKSKL			13	1659.95	Apo-ElpQ (19-343)	5	1662.62	0.047974	1.66428	0.048744	5.59387	0.006901
ElpQ	306	319	SEIKEDLEKLKSKL			13	1659.95	Apo-ElpQ (19-343)	30	1662.97	0.021223	2.00836	0.022909	5.59522	0.003413
ElpQ	306	319	SEIKEDLEKLKSKL			13	1659.95	Apo-ElpQ (19-343)	120	1663.61	0.020236	2.64895	0.021999	5.59524	0.010039
ElpQ	306	319	SEIKEDLEKLKSKL			13	1659.95	ElpQ-C1s	0	1660.94	0.033526	0	0	5.62089	0.00611
ElpQ	306	319	SEIKEDLEKLKSKL			13	1659.95	ElpQ-C1s	0.167	1661.97	0.065351	1.02693	0.073449	5.61111	0.011764
ElpQ	306	319	SEIKEDLEKLKSKL			13	1659.95	ElpQ-C1s	1	1662.28	0.024362	1.33705	0.041442	5.59998	0.002088
ElpQ	306	319	SEIKEDLEKLKSKL			13	1659.95	ElpQ-C1s	5	1662.39	0.054758	1.45031	0.064206	5.60531	0.002824
ElpQ	306	319	SEIKEDLEKLKSKL			13	1659.95	ElpQ-C1s	30	1662.65	0.063184	1.71052	0.071527	5.61341	0.009659
ElpQ	306	319	SEIKEDLEKLKSKL			13	1659.95	ElpQ-C1s	120	1663.45	0.051302	2.50709	0.061285	5.59887	0.006925
ElpQ	308	319	IKEDLEKLKSKL			11	1443.88	Apo-ElpQ (19-343)	0	1444.64	0.005332	0	0	4.50865	0.000419
ElpQ	308	319	IKEDLEKLKSKL			11	1443.88	Apo-ElpQ (19-343)	0.1667	1444.9	0.012047	0.262158	0.013174	4.51628	0.004945
ElpQ	308	319	IKEDLEKLKSKL			11	1443.88	Apo-ElpQ (19-343)	1	1444.96	0.010105	0.320087	0.011426	4.51996	0.0023
ElpQ	308	319	IKEDLEKLKSKL			11	1443.88	Apo-ElpQ (19-343)	5	1444.99	0.00729	0.351819	0.009032	4.50868	0.001589
ElpQ	308	319	IKEDLEKLKSKL			11	1443.88	Apo-ElpQ (19-343)	30	1445.08	0.004044	0.437369	0.006692	4.51156	0.000762
ElpQ	308	319	IKEDLEKLKSKL			11	1443.88	Apo-ElpQ (19-343)	120	1445.46	0.003387	0.814737	0.006316	4.50842	0.005349
ElpQ	308	319	IKEDLEKLKSKL			11	1443.88	ElpQ-C1s	0	1444.66	0.021832	0	0	4.5157	0.005889
ElpQ	308	319	IKEDLEKLKSKL			11	1443.88	ElpQ-C1s	0.167	1444.92	0.006774	0.259004	0.022859	4.51362	0.006542
ElpQ	308	319	IKEDLEKLKSKL			11	1443.88	ElpQ-C1s	1	1444.95	0.007613	0.284976	0.023121	4.50949	0.001156
ElpQ	308	319	IKEDLEKLKSKL			11	1443.88	ElpQ-C1s	5	1444.98	0.005813	0.315213	0.022593	4.51157	0.000823
ElpQ	308	319	IKEDLEKLKSKL			11	1443.88	ElpQ-C1s	30	1445.05	0.013185	0.387738	0.025505	4.51721	0.005148
ElpQ	308	319	IKEDLEKLKSKL			11	1443.88	ElpQ-C1s	120	1445.33	0.021756	0.666119	0.030822	4.5111	0.001258
ElpQ	308	321	IKEDLEKLKSKLEE			13	1701.96	Apo-ElpQ (19-343)	0	1702.89	0.004979	0	0	4.60856	0.000513
ElpQ	308	321	IKEDLEKLKSKLEE			13	1701.96	Apo-ElpQ (19-343)	0.1667	1703.18	0.011042	0.288853	0.012113	4.61363	0.006541
ElpQ	308	321	IKEDLEKLKSKLEE			13	1701.96	Apo-ElpQ (19-343)	1	1703.24	0.012467	0.351114	0.013425	4.61901	0.002809
ElpQ	308	321	IKEDLEKLKSKLEE			13	1701.96	Apo-ElpQ (19-343)	5	1703.31	0.012012	0.414211	0.013003	4.60445	0.003044
ElpQ	308	321	IKEDLEKLKSKLEE			13	1701.96	Apo-ElpQ (19-343)	30	1703.4	0.007155	0.502413	0.008717	4.60551	0.000577
ElpQ	308	321	IKEDLEKLKSKLEE			13	1701.96	Apo-ElpQ (19-343)	120	1703.73	0.016398	0.834624	0.017138	4.60434	0.006733
ElpQ	308	321	IKEDLEKLKSKLEE			13	1701.96	ElpQ-C1s	0	1702.9	0.001334	0	0	4.61518	0.005116
ElpQ	308	321	IKEDLEKLKSKLEE			13	1701.96	ElpQ-C1s	0.167	1703.3	0.025697	0.399629	0.025731	4.60881	0.008087
ElpQ	308	321	IKEDLEKLKSKLEE			13	1701.96	ElpQ-C1s	1	1703.36	0.015006	0.454995	0.015065	4.60379	0.001573
ElpQ	308	321	IKEDLEKLKSKLEE			13	1701.96	ElpQ-C1s	5	1703.37	0.018354	0.469947	0.018402	4.60644	0.001301
ElpQ	308	321	IKEDLEKLKSKLEE			13	1701.96	ElpQ-C1s	30	1703.41	0.014432	0.501651	0.014493	4.61412	0.006524
ElpQ	308	321	IKEDLEKLKSKLEE			13	1701.96	ElpQ-C1s	120	1703.61	0.00564	0.701074	0.005796	4.60739	0.002446
ElpQ	308	332	IKEDLEKLKSKLEEVKKYLKDSSKF			24	3025.72	Apo-ElpQ (19-343)	0	3027.42	0.009629	0	0	6.06347	0.007092
ElpQ	308	332	IKEDLEKLKSKLEEVKKYLKDSSKF			24	3025.72	Apo-ElpQ (19-343)	0.1667	3029.61	0.136531	2.19465	0.136871	6.10102	0.038915	Y
ElpQ	308	332	IKEDLEKLKSKLEEVKKYLKDSSKF			24	3025.72	Apo-ElpQ (19-343)	1	3030.22	0.068194	2.80365	0.06887	6.12523	0.004865	Y
ElpQ	308	332	IKEDLEKLKSKLEEVKKYLKDSSKF			24	3025.72	Apo-ElpQ (19-343)	5	3030.61	0.039694	3.19429	0.040845	6.07126	0.019552
ElpQ	308	332	IKEDLEKLKSKLEEVKKYLKDSSKF			24	3025.72	Apo-ElpQ (19-343)	30	3030.95	0.02617	3.52763	0.027885	6.06753	0.020314	Y
ElpQ	308	332	IKEDLEKLKSKLEEVKKYLKDSSKF			24	3025.72	Apo-ElpQ (19-343)	120	3031.49	0.023281	4.06779	0.025194	6.09158	0.027398	Y
ElpQ	308	332	IKEDLEKLKSKLEEVKKYLKDSSKF			24	3025.72	ElpQ-C1s	0	3027.48	0.045684	0	0	6.11773	0.010644
ElpQ	308	332	IKEDLEKLKSKLEEVKKYLKDSSKF			24	3025.72	ElpQ-C1s	0.167	3028.99	0.019061	1.51127	0.049501	6.1012	0.031559	Y
ElpQ	308	332	IKEDLEKLKSKLEEVKKYLKDSSKF			24	3025.72	ElpQ-C1s	1	3029.5	0.026128	2.01894	0.052628	6.08368	0.014639	Y
ElpQ	308	332	IKEDLEKLKSKLEEVKKYLKDSSKF			24	3025.72	ElpQ-C1s	5	3030.2	0.051574	2.72199	0.068897	6.10485	0.010016
ElpQ	308	332	IKEDLEKLKSKLEEVKKYLKDSSKF			24	3025.72	ElpQ-C1s	30	3030.39	0.176903	2.9079	0.182706	6.12227	0.020571	Y
ElpQ	308	332	IKEDLEKLKSKLEEVKKYLKDSSKF			24	3025.72	ElpQ-C1s	120	3031.01	0.036556	3.52757	0.058509	6.1043	0.018719	Y
ElpQ	308	337	IKEDLEKLKSKLEEVKKYLKDSSKFEEIKG			29	3582	Apo-ElpQ (19-343)	0	3584.13	0.026587	0	0	6.0201	0.005381
ElpQ	308	337	IKEDLEKLKSKLEEVKKYLKDSSKFEEIKG			29	3582	Apo-ElpQ (19-343)	0.1667	3588.3	0.302102	4.16838	0.30327	6.04764	0.028382	Y
ElpQ	308	337	IKEDLEKLKSKLEEVKKYLKDSSKFEEIKG			29	3582	Apo-ElpQ (19-343)	1	3589.69	0.142104	5.56377	0.14457	6.05603	0.003144	Y
ElpQ	308	337	IKEDLEKLKSKLEEVKKYLKDSSKFEEIKG			29	3582	Apo-ElpQ (19-343)	5	3590.34	0.087852	6.21425	0.091787	6.02248	0.012253	Y
ElpQ	308	337	IKEDLEKLKSKLEEVKKYLKDSSKFEEIKG			29	3582	Apo-ElpQ (19-343)	30	3590.71	0.073324	6.57847	0.077996	6.02127	0.012087
ElpQ	308	337	IKEDLEKLKSKLEEVKKYLKDSSKFEEIKG			29	3582	Apo-ElpQ (19-343)	120	3591.25	0.058622	7.12625	0.064369	6.03519	0.017891	Y
ElpQ	308	337	IKEDLEKLKSKLEEVKKYLKDSSKFEEIKG			29	3582	ElpQ-C1s	0	3584.2	0.091704	0	0	6.05914	0.008623
ElpQ	308	337	IKEDLEKLKSKLEEVKKYLKDSSKFEEIKG			29	3582	ElpQ-C1s	0.167	3586.24	0.045694	2.03968	0.102458	6.05112	0.026056	Y
ElpQ	308	337	IKEDLEKLKSKLEEVKKYLKDSSKFEEIKG			29	3582	ElpQ-C1s	1	3587.68	0.048847	3.48505	0.103903	6.03223	0.009891	Y
ElpQ	308	337	IKEDLEKLKSKLEEVKKYLKDSSKFEEIKG			29	3582	ElpQ-C1s	5	3589.32	0.131686	5.12248	0.160471	6.05064	0.006736	Y
ElpQ	308	337	IKEDLEKLKSKLEEVKKYLKDSSKFEEIKG			29	3582	ElpQ-C1s	30	3589.79	0.376121	5.59076	0.387139	6.06828	0.019886
ElpQ	308	337	IKEDLEKLKSKLEEVKKYLKDSSKFEEIKG			29	3582	ElpQ-C1s	120	3590.58	0.126903	6.38523	0.15657	6.05039	0.015637	Y
ElpQ	311	332	DLEKLKSKLEEVKKYLKDSSKF			21	2655.5	Apo-ElpQ (19-343)	0	2657.08	0.005527	0	0	6.30459	0.005194
ElpQ	311	332	DLEKLKSKLEEVKKYLKDSSKF			21	2655.5	Apo-ElpQ (19-343)	0.1667	2659.27	0.117108	2.19446	0.117238	6.32704	0.031501	Y
ElpQ	311	332	DLEKLKSKLEEVKKYLKDSSKF			21	2655.5	Apo-ElpQ (19-343)	1	2659.94	0.110043	2.85964	0.110182	6.34802	0.00789	Y
ElpQ	311	332	DLEKLKSKLEEVKKYLKDSSKF			21	2655.5	Apo-ElpQ (19-343)	5	2660.28	0.023557	3.20664	0.024197	6.2994	0.013307
ElpQ	311	332	DLEKLKSKLEEVKKYLKDSSKF			21	2655.5	Apo-ElpQ (19-343)	30	2660.61	0.025108	3.53466	0.025709	6.29319	0.015606
ElpQ	311	332	DLEKLKSKLEEVKKYLKDSSKF			21	2655.5	Apo-ElpQ (19-343)	120	2661.07	0.022786	3.98925	0.023447	6.31132	0.021555
ElpQ	311	332	DLEKLKSKLEEVKKYLKDSSKF			21	2655.5	ElpQ-C1s	0	2657.06	0.170576	0	0	6.34326	0.013604
ElpQ	311	332	DLEKLKSKLEEVKKYLKDSSKF			21	2655.5	ElpQ-C1s	0.167	2658.65	0.030698	1.58796	0.173316	6.31755	0.030561	Y
ElpQ	311	332	DLEKLKSKLEEVKKYLKDSSKF			21	2655.5	ElpQ-C1s	1	2659.15	0.014921	2.09061	0.171227	6.29953	0.011036	Y
ElpQ	311	332	DLEKLKSKLEEVKKYLKDSSKF			21	2655.5	ElpQ-C1s	5	2659.88	0.055571	2.81548	0.1794	6.3172	0.010375
ElpQ	311	332	DLEKLKSKLEEVKKYLKDSSKF			21	2655.5	ElpQ-C1s	30	2660.09	0.113477	3.02773	0.204873	6.33822	0.023414
ElpQ	311	332	DLEKLKSKLEEVKKYLKDSSKF			21	2655.5	ElpQ-C1s	120	2660.62	0.072	3.5557	0.185149	6.31749	0.017582
ElpQ	313	319	EKLKSKL			6	845.545	Apo-ElpQ (19-343)	0	846.005	0.007432	0	0	2.94196	0.007053
ElpQ	313	319	EKLKSKL			6	845.545	Apo-ElpQ (19-343)	0.1667	846.094	0.011952	0.088882	0.014074	2.945	0.017174
ElpQ	313	319	EKLKSKL			6	845.545	Apo-ElpQ (19-343)	1	846.08	0.01952	0.075393	0.020887	2.95714	0.008607
ElpQ	313	319	EKLKSKL			6	845.545	Apo-ElpQ (19-343)	5	846.109	0.006601	0.104638	0.00994	2.93948	0.004706
ElpQ	313	319	EKLKSKL			6	845.545	Apo-ElpQ (19-343)	30	846.131	0.003847	0.126638	0.008368	2.93363	0.005642
ElpQ	313	319	EKLKSKL			6	845.545	Apo-ElpQ (19-343)	120	846.262	0.019158	0.257634	0.020549	2.93692	0.003174
ElpQ	313	319	EKLKSKL			6	845.545	ElpQ-C1s	0	845.993	0.008293	0	0	2.95279	0.005245
ElpQ	313	319	EKLKSKL			6	845.545	ElpQ-C1s	0.167	846.089	0.024585	0.095631	0.025946	2.94704	0.003769
ElpQ	313	319	EKLKSKL			6	845.545	ElpQ-C1s	1	846.113	0.008813	0.120025	0.012101	2.93994	0.00699
ElpQ	313	319	EKLKSKL			6	845.545	ElpQ-C1s	5	846.109	0.009612	0.115082	0.012695	2.94637	0.001118
ElpQ	313	319	EKLKSKL			6	845.545	ElpQ-C1s	30	846.126	0.022722	0.132454	0.024188	2.952	0.007517
ElpQ	313	319	EKLKSKL			6	845.545	ElpQ-C1s	120	846.229	0.021734	0.235625	0.023262	2.94412	0.007408
ElpQ	313	321	EKLKSKLEE			8	1103.63	Apo-ElpQ (19-343)	0	1104.26	0.011186	0	0	3.08336	0.014987
ElpQ	313	321	EKLKSKLEE			8	1103.63	Apo-ElpQ (19-343)	0.1667	1104.44	0.022518	0.177554	0.025143	3.09877	0.009395
ElpQ	313	321	EKLKSKLEE			8	1103.63	Apo-ElpQ (19-343)	1	1104.43	0.009458	0.17287	0.014649	3.10537	0.005631
ElpQ	313	321	EKLKSKLEE			8	1103.63	Apo-ElpQ (19-343)	5	1104.45	0.001286	0.189208	0.01126	3.09061	0.001012
ElpQ	313	321	EKLKSKLEE			8	1103.63	Apo-ElpQ (19-343)	30	1104.49	0.01132	0.226467	0.015915	3.08995	0.001289
ElpQ	313	321	EKLKSKLEE			8	1103.63	Apo-ElpQ (19-343)	120	1104.63	0.01808	0.364817	0.021261	3.09078	0.005105
ElpQ	313	321	EKLKSKLEE			8	1103.63	ElpQ-C1s	0	1104.23	0.015047	0	0	3.10378	0.004384
ElpQ	313	321	EKLKSKLEE			8	1103.63	ElpQ-C1s	0.167	1104.39	0.009057	0.152628	0.017563	3.09908	0.006468
ElpQ	313	321	EKLKSKLEE			8	1103.63	ElpQ-C1s	1	1104.41	0.000943	0.176532	0.015076	3.09371	0.001752
ElpQ	313	321	EKLKSKLEE			8	1103.63	ElpQ-C1s	5	1104.43	0.011623	0.192935	0.019013	3.09729	0.001357
ElpQ	313	321	EKLKSKLEE			8	1103.63	ElpQ-C1s	30	1104.48	0.02832	0.250846	0.032069	3.10297	0.007272
ElpQ	313	321	EKLKSKLEE			8	1103.63	ElpQ-C1s	120	1104.57	0.006089	0.333022	0.016232	3.09616	0.00323
ElpQ	313	332	EKLKSKLEEVKKYLKDSSKF			19	2427.39	Apo-ElpQ (19-343)	0	2428.78	0.005898	0	0	5.34155	0.006772
ElpQ	313	332	EKLKSKLEEVKKYLKDSSKF			19	2427.39	Apo-ElpQ (19-343)	0.1667	2430.96	0.106588	2.17789	0.106751	5.37658	0.042046	Y
ElpQ	313	332	EKLKSKLEEVKKYLKDSSKF			19	2427.39	Apo-ElpQ (19-343)	1	2431.59	0.081063	2.80776	0.081277	5.39079	0.012752	Y
ElpQ	313	332	EKLKSKLEEVKKYLKDSSKF			19	2427.39	Apo-ElpQ (19-343)	5	2431.89	0.016426	3.10608	0.017453	5.33537	0.018575
ElpQ	313	332	EKLKSKLEEVKKYLKDSSKF			19	2427.39	Apo-ElpQ (19-343)	30	2432.14	0.023196	3.3579	0.023934	5.32751	0.014678
ElpQ	313	332	EKLKSKLEEVKKYLKDSSKF			19	2427.39	Apo-ElpQ (19-343)	120	2432.48	0.007684	3.69963	0.009687	5.34743	0.023316
ElpQ	313	332	EKLKSKLEEVKKYLKDSSKF			19	2427.39	ElpQ-C1s	0	2428.83	0.033459	0	0	5.35969	0.022612
ElpQ	313	332	EKLKSKLEEVKKYLKDSSKF			19	2427.39	ElpQ-C1s	0.167	2430.41	0.044201	1.57097	0.055437	5.33221	0.029358	Y
ElpQ	313	332	EKLKSKLEEVKKYLKDSSKF			19	2427.39	ElpQ-C1s	1	2430.94	0.027502	2.10948	0.043312	5.30979	0.00838	Y
ElpQ	313	332	EKLKSKLEEVKKYLKDSSKF			19	2427.39	ElpQ-C1s	5	2431.69	0.055342	2.85893	0.064671	5.32617	0.010174
ElpQ	313	332	EKLKSKLEEVKKYLKDSSKF			19	2427.39	ElpQ-C1s	30	2431.91	0.109804	3.07411	0.114788	5.34722	0.027405
ElpQ	313	332	EKLKSKLEEVKKYLKDSSKF			19	2427.39	ElpQ-C1s	120	2432.32	0.026748	3.48453	0.042837	5.32094	0.01786
ElpQ	320	332	EEVKKYLKDSSKF			12	1600.86	Apo-ElpQ (19-343)	0	1601.73	0.00391	0	0	4.17806	0.0009
ElpQ	320	332	EEVKKYLKDSSKF			12	1600.86	Apo-ElpQ (19-343)	0.1667	1604.02	0.044283	2.29021	0.044456	4.18072	0.005095	Y
ElpQ	320	332	EEVKKYLKDSSKF			12	1600.86	Apo-ElpQ (19-343)	1	1604.7	0.070758	2.97474	0.070866	4.18279	0.003718	Y
ElpQ	320	332	EEVKKYLKDSSKF			12	1600.86	Apo-ElpQ (19-343)	5	1604.86	0.018628	3.13028	0.019034	4.1718	0.003036
ElpQ	320	332	EEVKKYLKDSSKF			12	1600.86	Apo-ElpQ (19-343)	30	1605.09	0.031489	3.36368	0.031731	4.17288	0.001583
ElpQ	320	332	EEVKKYLKDSSKF			12	1600.86	Apo-ElpQ (19-343)	120	1605.27	0.01848	3.5438	0.01889	4.17147	0.005702
ElpQ	320	332	EEVKKYLKDSSKF			12	1600.86	ElpQ-C1s	0	1601.75	0.007983	0	0	4.18295	0.003455
ElpQ	320	332	EEVKKYLKDSSKF			12	1600.86	ElpQ-C1s	0.167	1603.34	0.032972	1.59267	0.033925	4.17993	0.006823	Y
ElpQ	320	332	EEVKKYLKDSSKF			12	1600.86	ElpQ-C1s	1	1603.84	0.023227	2.08964	0.024561	4.17542	0.000755	Y
ElpQ	320	332	EEVKKYLKDSSKF			12	1600.86	ElpQ-C1s	5	1604.57	0.022986	2.82409	0.024333	4.17659	0.00077
ElpQ	320	332	EEVKKYLKDSSKF			12	1600.86	ElpQ-C1s	30	1604.81	0.006205	3.06443	0.010111	4.18045	0.005307
ElpQ	320	332	EEVKKYLKDSSKF			12	1600.86	ElpQ-C1s	120	1605.02	0.005433	3.27177	0.009657	4.17445	0.001604
ElpQ	320	334	EEVKKYLKDSSKFEE			14	1858.94	Apo-ElpQ (19-343)	0	1859.99	0.003941	0	0	4.1591	0.000676
ElpQ	320	334	EEVKKYLKDSSKFEE			14	1858.94	Apo-ElpQ (19-343)	0.1667	1863.15	0.071835	3.16267	0.071943	4.16177	0.004406	Y
ElpQ	320	334	EEVKKYLKDSSKFEE			14	1858.94	Apo-ElpQ (19-343)	1	1864.12	0.091354	4.13241	0.091439	4.16396	0.003418	Y
ElpQ	320	334	EEVKKYLKDSSKFEE			14	1858.94	Apo-ElpQ (19-343)	5	1864.43	0.023916	4.44397	0.024239	4.15347	0.002637
ElpQ	320	334	EEVKKYLKDSSKFEE			14	1858.94	Apo-ElpQ (19-343)	30	1864.58	0.03137	4.58983	0.031616	4.15456	0.001056
ElpQ	320	334	EEVKKYLKDSSKFEE			14	1858.94	Apo-ElpQ (19-343)	120	1864.75	0.04786	4.76415	0.048022	4.15256	0.005617
ElpQ	320	334	EEVKKYLKDSSKFEE			14	1858.94	ElpQ-C1s	0	1860.01	0.015316	0	0	4.16716	0.003206
ElpQ	320	334	EEVKKYLKDSSKFEE			14	1858.94	ElpQ-C1s	0.167	1862.01	0.052501	2.00429	0.05469	4.16421	0.006231	Y
ElpQ	320	334	EEVKKYLKDSSKFEE			14	1858.94	ElpQ-C1s	1	1862.99	0.039412	2.97958	0.042283	4.16068	0.000697	Y
ElpQ	320	334	EEVKKYLKDSSKFEE			14	1858.94	ElpQ-C1s	5	1863.99	0.030527	3.97887	0.034153	4.16216	0.001123
ElpQ	320	334	EEVKKYLKDSSKFEE			14	1858.94	ElpQ-C1s	30	1864.26	0.069043	4.25583	0.070721	4.16578	0.005148
ElpQ	320	334	EEVKKYLKDSSKFEE			14	1858.94	ElpQ-C1s	120	1864.5	0.019588	4.49512	0.024865	4.16046	0.000605
ElpQ	322	332	VKKYLKDSSKF			10	1342.77	Apo-ElpQ (19-343)	0	1343.53	0.004494	0	0	3.51746	0.000502
ElpQ	322	332	VKKYLKDSSKF			10	1342.77	Apo-ElpQ (19-343)	0.1667	1345.14	0.054061	1.60593	0.054248	3.52532	0.007808	Y
ElpQ	322	332	VKKYLKDSSKF			10	1342.77	Apo-ElpQ (19-343)	1	1345.67	0.0116	2.13728	0.01244	3.52897	0.004409	Y
ElpQ	322	332	VKKYLKDSSKF			10	1342.77	Apo-ElpQ (19-343)	5	1345.72	0.003881	2.18937	0.005937	3.51587	0.002686
ElpQ	322	332	VKKYLKDSSKF			10	1342.77	Apo-ElpQ (19-343)	30	1345.77	0.018113	2.23998	0.018662	3.51649	0.00101
ElpQ	322	332	VKKYLKDSSKF			10	1342.77	Apo-ElpQ (19-343)	120	1345.91	0.005061	2.37419	0.006768	3.51735	0.005452
ElpQ	322	332	VKKYLKDSSKF			10	1342.77	ElpQ-C1s	0	1343.57	0.013342	0	0	3.52583	0.004772
ElpQ	322	332	VKKYLKDSSKF			10	1342.77	ElpQ-C1s	0.167	1344.55	0.022186	0.981116	0.025889	3.52288	0.006806	Y
ElpQ	322	332	VKKYLKDSSKF			10	1342.77	ElpQ-C1s	1	1344.94	0.010901	1.36729	0.017229	3.51778	0.000852	Y
ElpQ	322	332	VKKYLKDSSKF			10	1342.77	ElpQ-C1s	5	1345.54	0.013871	1.96931	0.019246	3.51983	0.000842
ElpQ	322	332	VKKYLKDSSKF			10	1342.77	ElpQ-C1s	30	1345.68	0.01497	2.11635	0.020052	3.52468	0.006686
ElpQ	322	332	VKKYLKDSSKF			10	1342.77	ElpQ-C1s	120	1345.75	0.004593	2.18049	0.014111	3.51721	0.000509
ElpQ	333	343	EEIKGYISDSQ			10	1268.6	Apo-ElpQ (19-343)	0	1269.26	0.011471	0	0	4.48565	0.001206
ElpQ	333	343	EEIKGYISDSQ			10	1268.6	Apo-ElpQ (19-343)	0.1667	1274.71	0.189573	5.4471	0.18992	4.47865	0.002152	Y
ElpQ	333	343	EEIKGYISDSQ			10	1268.6	Apo-ElpQ (19-343)	1	1276.08	0.047481	6.81031	0.048847	4.47904	0.00167	Y
ElpQ	333	343	EEIKGYISDSQ			10	1268.6	Apo-ElpQ (19-343)	5	1276.11	0.036489	6.846	0.03825	4.4717	0.000697	Y
ElpQ	333	343	EEIKGYISDSQ			10	1268.6	Apo-ElpQ (19-343)	30	1276.13	0.047998	6.8607	0.04935	4.47455	0.003082
ElpQ	333	343	EEIKGYISDSQ			10	1268.6	Apo-ElpQ (19-343)	120	1276.16	0.01581	6.89332	0.019532	4.47128	0.003557
ElpQ	333	343	EEIKGYISDSQ			10	1268.6	ElpQ-C1s	0	1269.24	0.02325	0	0	4.48734	0.002924
ElpQ	333	343	EEIKGYISDSQ			10	1268.6	ElpQ-C1s	0.167	1271.88	0.020018	2.63901	0.030681	4.48381	0.003624	Y
ElpQ	333	343	EEIKGYISDSQ			10	1268.6	ElpQ-C1s	1	1273.64	0.027625	4.39073	0.036107	4.47837	0.000882	Y
ElpQ	333	343	EEIKGYISDSQ			10	1268.6	ElpQ-C1s	5	1275.44	0.014397	6.19957	0.027347	4.4744	0.000601	Y
ElpQ	333	343	EEIKGYISDSQ			10	1268.6	ElpQ-C1s	30	1276.17	0.009708	6.92384	0.025196	4.47639	0.00366
ElpQ	333	343	EEIKGYISDSQ			10	1268.6	ElpQ-C1s	120	1276.18	0.008475	6.93207	0.024747	4.47306	0.000543

## Sheet: Table S3
Protein	Start	End	Sequence	Modification	Fragment	MaxUptake	MHP	State	Exposure	Center	Center SD	Uptake	Uptake SD	Rention Time (RT)	RT SD
ElpQ	176	192	GSTGSREEAEQQKRQQE			16	1947.91	Apo-ElpQ (181-343)	0	1948.88	0.025064	0	0	3.07093	0.002947
ElpQ	176	192	GSTGSREEAEQQKRQQE			16	1947.91	Apo-ElpQ (181-343)	0.167	1960.17	0.180326	11.2885	0.182059	3.04829	0.001791
ElpQ	176	192	GSTGSREEAEQQKRQQE			16	1947.91	Apo-ElpQ (181-343)	1	1960.36	0.243325	11.4813	0.244613	3.05866	0.000565
ElpQ	176	192	GSTGSREEAEQQKRQQE			16	1947.91	Apo-ElpQ (181-343)	10	1960.12	0.004138	11.2388	0.025403	3.05589	0.001568
ElpQ	176	192	GSTGSREEAEQQKRQQE			16	1947.91	Apo-ElpQ (181-343)	30	1959.99	0.017241	11.1063	0.030421	3.05706	0.000742
ElpQ	176	194	GSTGSREEAEQQKRQQEEE			18	2206	Apo-ElpQ (181-343)	0	2207.09	0.019004	0	0	3.32515	0.000811
ElpQ	176	194	GSTGSREEAEQQKRQQEEE			18	2206	Apo-ElpQ (181-343)	0.167	2219.28	0.183776	12.196	0.184756	3.30212	0.000856
ElpQ	176	194	GSTGSREEAEQQKRQQEEE			18	2206	Apo-ElpQ (181-343)	1	2219.83	0.005271	12.7457	0.019721	3.30861	0.004854
ElpQ	176	194	GSTGSREEAEQQKRQQEEE			18	2206	Apo-ElpQ (181-343)	10	2219.73	0.011029	12.6446	0.021973	3.3008	0.00261
ElpQ	176	194	GSTGSREEAEQQKRQQEEE			18	2206	Apo-ElpQ (181-343)	30	2219.63	0.017735	12.5382	0.025994	3.30429	0.00096
ElpQ	178	194	TGSREEAEQQKRQQEEE			16	2061.94	Apo-ElpQ (181-343)	0	2063	0.021197	0	0	3.31972	0.000252
ElpQ	178	194	TGSREEAEQQKRQQEEE			16	2061.94	Apo-ElpQ (181-343)	0.167	2074.36	0.284402	11.3622	0.285191	3.30177	0.004482
ElpQ	178	194	TGSREEAEQQKRQQEEE			16	2061.94	Apo-ElpQ (181-343)	1	2074.89	0.066311	11.8877	0.069616	3.30412	0.004832
ElpQ	178	194	TGSREEAEQQKRQQEEE			16	2061.94	Apo-ElpQ (181-343)	10	2074.71	0.032998	11.713	0.039219	3.30415	0.001162
ElpQ	178	194	TGSREEAEQQKRQQEEE			16	2061.94	Apo-ElpQ (181-343)	30	2074.66	0.038352	11.6578	0.04382	3.30677	0.004631
ElpQ	178	202	TGSREEAEQQKRQQEEEEKRQVDNQ			24	3059.44	Apo-ElpQ (181-343)	0	3060.79	0.149711	0	0	3.58902	0.003823
ElpQ	178	202	TGSREEAEQQKRQQEEEEKRQVDNQ			24	3059.44	Apo-ElpQ (181-343)	0.167	3074.78	0.145035	13.9924	0.208443	3.58261	0.004543
ElpQ	178	202	TGSREEAEQQKRQQEEEEKRQVDNQ			24	3059.44	Apo-ElpQ (181-343)	1	3077.19	0.11269	16.3981	0.187383	3.58551	0.004972
ElpQ	178	202	TGSREEAEQQKRQQEEEEKRQVDNQ			24	3059.44	Apo-ElpQ (181-343)	10	3077.7	0.078098	16.9119	0.168857	3.57835	0.004112
ElpQ	178	202	TGSREEAEQQKRQQEEEEKRQVDNQ			24	3059.44	Apo-ElpQ (181-343)	30	3077.64	0.130331	16.847	0.198493	3.58312	0.000253
ElpQ	183	195	EAEQQKRQQEEEE			12	1660.74	Apo-ElpQ (181-343)	0	1661.52	0.02862	0	0	3.08531	0.000909
ElpQ	183	195	EAEQQKRQQEEEE			12	1660.74	Apo-ElpQ (181-343)	0.167	1669.42	0.085481	7.90313	0.090145	3.07509	0.002469
ElpQ	183	195	EAEQQKRQQEEEE			12	1660.74	Apo-ElpQ (181-343)	1	1670.31	0.069209	8.78552	0.074893	3.08203	0.003852
ElpQ	183	195	EAEQQKRQQEEEE			12	1660.74	Apo-ElpQ (181-343)	10	1670.32	0.04316	8.79868	0.051787	3.07878	0.001398
ElpQ	183	195	EAEQQKRQQEEEE			12	1660.74	Apo-ElpQ (181-343)	30	1670.21	0.042059	8.68602	0.050873	3.07919	0.002087
ElpQ	183	202	EAEQQKRQQEEEEKRQVDNQ			19	2529.19	Apo-ElpQ (181-343)	0	2530.56	0.031134	0	0	2.9199	0.394086
ElpQ	183	202	EAEQQKRQQEEEEKRQVDNQ			19	2529.19	Apo-ElpQ (181-343)	0.167	2541.51	0.177168	10.9558	0.179883	3.34115	0.003722
ElpQ	183	202	EAEQQKRQQEEEEKRQVDNQ			19	2529.19	Apo-ElpQ (181-343)	1	2544.19	0.151292	13.6278	0.154462	2.55898	0.004708
ElpQ	183	202	EAEQQKRQQEEEEKRQVDNQ			19	2529.19	Apo-ElpQ (181-343)	10	2544.53	0.034425	13.9694	0.046415	2.56687	0.001149
ElpQ	183	202	EAEQQKRQQEEEEKRQVDNQ			19	2529.19	Apo-ElpQ (181-343)	30	2544.54	0.13851	13.9854	0.141966	2.93612	0.391785
ElpQ	183	205	EAEQQKRQQEEEEKRQVDNQIKT			22	2871.42	Apo-ElpQ (181-343)	0	2872.94	0.0149	0	0	4.0052	0.000869
ElpQ	183	205	EAEQQKRQQEEEEKRQVDNQIKT			22	2871.42	Apo-ElpQ (181-343)	0.167	2883.33	0.158862	10.3904	0.159559	3.97903	0.000793
ElpQ	183	205	EAEQQKRQQEEEEKRQVDNQIKT			22	2871.42	Apo-ElpQ (181-343)	1	2886.56	0.178878	13.6195	0.179498	3.98795	0.019881
ElpQ	183	205	EAEQQKRQQEEEEKRQVDNQIKT			22	2871.42	Apo-ElpQ (181-343)	10	2887.58	0.017833	14.6352	0.023239	3.96887	0.004837
ElpQ	183	205	EAEQQKRQQEEEEKRQVDNQIKT			22	2871.42	Apo-ElpQ (181-343)	30	2887.81	0.135393	14.8636	0.136211	3.96925	0.007714
ElpQ	195	205	EKRQVDNQIKT			10	1358.74	Apo-ElpQ (181-343)	0	1359.42	0.02939	0	0	3.5283	0.002116
ElpQ	195	205	EKRQVDNQIKT			10	1358.74	Apo-ElpQ (181-343)	0.167	1362.59	0.163346	3.1668	0.165969	3.51204	0.003901
ElpQ	195	205	EKRQVDNQIKT			10	1358.74	Apo-ElpQ (181-343)	1	1364.47	0.030497	5.0513	0.042354	3.53537	0.000823
ElpQ	195	205	EKRQVDNQIKT			10	1358.74	Apo-ElpQ (181-343)	10	1365.51	0.05326	6.09605	0.060831	3.51167	0.00281
ElpQ	195	205	EKRQVDNQIKT			10	1358.74	Apo-ElpQ (181-343)	30	1365.94	0.079269	6.5221	0.084542	3.52112	0.007423
ElpQ	195	206	EKRQVDNQIKTL			11	1471.82	Apo-ElpQ (181-343)	0	1472.71	0.006461	0	0	4.478	0.001384
ElpQ	195	206	EKRQVDNQIKTL			11	1471.82	Apo-ElpQ (181-343)	0.167	1475.47	0.080478	2.75892	0.080737	4.47626	0.001737
ElpQ	195	206	EKRQVDNQIKTL			11	1471.82	Apo-ElpQ (181-343)	1	1477.14	0.059046	4.42453	0.059398	4.47001	0.004885
ElpQ	195	206	EKRQVDNQIKTL			11	1471.82	Apo-ElpQ (181-343)	10	1478.19	0.032619	5.48156	0.033253	4.47531	0.001316
ElpQ	195	206	EKRQVDNQIKTL			11	1471.82	Apo-ElpQ (181-343)	30	1478.57	0.059861	5.85447	0.060208	4.47304	0.004232
ElpQ	196	205	KRQVDNQIKT			9	1229.7	Apo-ElpQ (181-343)	0	1230.36	0.008406	0	0	3.43256	0.001423
ElpQ	196	205	KRQVDNQIKT			9	1229.7	Apo-ElpQ (181-343)	0.167	1233.01	0.065977	2.64293	0.06651	3.42927	0.004229
ElpQ	196	205	KRQVDNQIKT			9	1229.7	Apo-ElpQ (181-343)	1	1234.55	0.065615	4.18862	0.066151	3.4375	0.000552
ElpQ	196	205	KRQVDNQIKT			9	1229.7	Apo-ElpQ (181-343)	10	1235.7	0.022288	5.33827	0.02382	3.42305	0.0034
ElpQ	196	205	KRQVDNQIKT			9	1229.7	Apo-ElpQ (181-343)	30	1236	0.062022	5.63898	0.062589	3.43021	0.000794
ElpQ	208	215	AKIDEINE			7	931.473	Apo-ElpQ (181-343)	0	931.899	0.008724	0	0	4.66275	0.001692
ElpQ	208	215	AKIDEINE			7	931.473	Apo-ElpQ (181-343)	0.167	932.06	0.161387	0.161771	0.161622	4.66491	0.000921
ElpQ	208	215	AKIDEINE			7	931.473	Apo-ElpQ (181-343)	1	932.13	0.083504	0.231432	0.083958	4.91525	0.18146
ElpQ	208	215	AKIDEINE			7	931.473	Apo-ElpQ (181-343)	10	932.132	0.088907	0.232995	0.089334	4.93454	0.179094
ElpQ	208	215	AKIDEINE			7	931.473	Apo-ElpQ (181-343)	30	931.936	0.191796	0.036963	0.191994	4.87152	0.139164
ElpQ	210	215	IDEINE			5	732.341	Apo-ElpQ (181-343)	0	732.647	0.008257	0	0	5.05221	0.001744
ElpQ	210	215	IDEINE			5	732.341	Apo-ElpQ (181-343)	0.167	732.771	0.042331	0.124065	0.043129	5.05077	0.000274
ElpQ	210	215	IDEINE			5	732.341	Apo-ElpQ (181-343)	1	732.77	0.011926	0.123562	0.014505	5.05125	0.001767
ElpQ	210	215	IDEINE			5	732.341	Apo-ElpQ (181-343)	10	732.756	0.000759	0.109411	0.008292	5.05197	0.00062
ElpQ	210	215	IDEINE			5	732.341	Apo-ElpQ (181-343)	30	732.687	0.05062	0.04044	0.051289	5.05274	0.001621
ElpQ	211	216	DEINEN			5	733.3	Apo-ElpQ (181-343)	0	733.526	0.003845	0	0	4.2756	0.002089
ElpQ	211	216	DEINEN			5	733.3	Apo-ElpQ (181-343)	0.167	733.644	0.020075	0.117793	0.02044	4.27881	0.001483
ElpQ	211	216	DEINEN			5	733.3	Apo-ElpQ (181-343)	1	733.657	0.027755	0.131288	0.02802	4.26999	0.009093
ElpQ	211	216	DEINEN			5	733.3	Apo-ElpQ (181-343)	10	733.659	0.016738	0.132886	0.017174	4.28132	9.99e-05
ElpQ	211	216	DEINEN			5	733.3	Apo-ElpQ (181-343)	30	733.582	0.020415	0.055903	0.020774	4.27925	0.004208
ElpQ	213	218	INENID			5	717.341	Apo-ElpQ (181-343)	0	717.65	0.011886	0	0	4.61169	0.001372
ElpQ	213	218	INENID			5	717.341	Apo-ElpQ (181-343)	0.167	717.768	0.014353	0.11833	0.018636	4.61519	0.000179
ElpQ	213	218	INENID			5	717.341	Apo-ElpQ (181-343)	1	717.788	0.012424	0.138477	0.017194	4.60977	0.006462
ElpQ	213	218	INENID			5	717.341	Apo-ElpQ (181-343)	10	717.78	0.022211	0.130696	0.025192	4.61695	0.000225
ElpQ	213	218	INENID			5	717.341	Apo-ElpQ (181-343)	30	717.782	0.009518	0.132637	0.015228	4.61544	0.003312
ElpQ	216	233	NIDVIKWQTTVGPQGVID			16	1983.05	Apo-ElpQ (181-343)	0	1984.14	0.01142	0	0	6.7965	0.003228
ElpQ	216	233	NIDVIKWQTTVGPQGVID			16	1983.05	Apo-ElpQ (181-343)	0.167	1987.9	0.0416	3.7623	0.043139	6.79604	3.04e-05
ElpQ	216	233	NIDVIKWQTTVGPQGVID			16	1983.05	Apo-ElpQ (181-343)	1	1988.13	0.029189	3.98874	0.031343	6.79708	0.003746
ElpQ	216	233	NIDVIKWQTTVGPQGVID			16	1983.05	Apo-ElpQ (181-343)	10	1988.91	0.081032	4.77145	0.081833	6.79752	0.000576
ElpQ	216	233	NIDVIKWQTTVGPQGVID			16	1983.05	Apo-ElpQ (181-343)	30	1989.49	0.08748	5.3555	0.088222	6.79455	0.004105
ElpQ	218	241	DVIKWQTTVGPQGVIDRITGPVYD			21	2657.39	Apo-ElpQ (181-343)	0	2659	0.013468	0	0	6.98686	0.001947
ElpQ	218	241	DVIKWQTTVGPQGVIDRITGPVYD			21	2657.39	Apo-ElpQ (181-343)	0.167	2662.66	0.066384	3.65676	0.067736	6.98363	0.005068
ElpQ	218	241	DVIKWQTTVGPQGVIDRITGPVYD			21	2657.39	Apo-ElpQ (181-343)	1	2662.88	0.017056	3.87885	0.021732	6.98292	0.003744
ElpQ	218	241	DVIKWQTTVGPQGVIDRITGPVYD			21	2657.39	Apo-ElpQ (181-343)	10	2663.87	0.002018	4.87138	0.013618	6.98103	7.18e-05
ElpQ	218	241	DVIKWQTTVGPQGVIDRITGPVYD			21	2657.39	Apo-ElpQ (181-343)	30	2664.85	0.172103	5.84498	0.172629	6.97885	0.002472
ElpQ	218	242	DVIKWQTTVGPQGVIDRITGPVYDD			22	2772.42	Apo-ElpQ (181-343)	0	2774.09	0.047201	0	0	7.15125	0.00078
ElpQ	218	242	DVIKWQTTVGPQGVIDRITGPVYDD			22	2772.42	Apo-ElpQ (181-343)	0.167	2777.68	0.040337	3.58955	0.062089	7.15405	0.013529
ElpQ	218	242	DVIKWQTTVGPQGVIDRITGPVYDD			22	2772.42	Apo-ElpQ (181-343)	1	2777.89	0.023874	3.7992	0.052895	7.14419	0.00513
ElpQ	218	242	DVIKWQTTVGPQGVIDRITGPVYDD			22	2772.42	Apo-ElpQ (181-343)	10	2778.87	0.025148	4.78038	0.053482	7.14521	0.000578
ElpQ	218	242	DVIKWQTTVGPQGVIDRITGPVYDD			22	2772.42	Apo-ElpQ (181-343)	30	2779.85	0.092681	5.75721	0.104008	7.14088	0.00312
ElpQ	219	231	VIKWQTTVGPQGV			11	1412.79	Apo-ElpQ (181-343)	0	1413.55	0.00597	0	0	6.12204	0.001067
ElpQ	219	231	VIKWQTTVGPQGV			11	1412.79	Apo-ElpQ (181-343)	0.167	1417.08	0.000239	3.53157	0.005975	6.12073	0.001518
ElpQ	219	231	VIKWQTTVGPQGV			11	1412.79	Apo-ElpQ (181-343)	1	1417.36	0.077841	3.80987	0.07807	6.12011	0.001136
ElpQ	219	231	VIKWQTTVGPQGV			11	1412.79	Apo-ElpQ (181-343)	10	1418.14	0.0197	4.59065	0.020585	6.12347	0.001542
ElpQ	219	231	VIKWQTTVGPQGV			11	1412.79	Apo-ElpQ (181-343)	30	1418.63	0.094162	5.07652	0.094351	6.12032	0.001391
ElpQ	219	241	VIKWQTTVGPQGVIDRITGPVYD			20	2542.37	Apo-ElpQ (181-343)	0	2543.86	0.028322	0	0	9.99681	0.000348
ElpQ	219	241	VIKWQTTVGPQGVIDRITGPVYD			20	2542.37	Apo-ElpQ (181-343)	0.167	2547.46	0.025066	3.60768	0.037821	9.99678	0.000622
ElpQ	219	241	VIKWQTTVGPQGVIDRITGPVYD			20	2542.37	Apo-ElpQ (181-343)	1	2547.67	0.021152	3.81077	0.035349	9.99578	0.004048
ElpQ	219	241	VIKWQTTVGPQGVIDRITGPVYD			20	2542.37	Apo-ElpQ (181-343)	10	2548.48	0.167643	4.62298	0.170019	10.0021	0.000361
ElpQ	219	241	VIKWQTTVGPQGVIDRITGPVYD			20	2542.37	Apo-ElpQ (181-343)	30	2549.41	0.283217	5.55345	0.284629	10.0011	0.003703
ElpQ	219	242	VIKWQTTVGPQGVIDRITGPVYDD			21	2657.39	Apo-ElpQ (181-343)	0	2659.1	0.000556	0	0	9.99993	0.000712
ElpQ	219	242	VIKWQTTVGPQGVIDRITGPVYDD			21	2657.39	Apo-ElpQ (181-343)	0.167	2662.68	0.063163	3.58281	0.063165	10.0001	0.000287
ElpQ	219	242	VIKWQTTVGPQGVIDRITGPVYDD			21	2657.39	Apo-ElpQ (181-343)	1	2662.86	0.014208	3.75837	0.014219	9.99862	0.003214
ElpQ	219	242	VIKWQTTVGPQGVIDRITGPVYDD			21	2657.39	Apo-ElpQ (181-343)	10	2663.75	0.039525	4.64487	0.039529	10.003	0.001056
ElpQ	219	242	VIKWQTTVGPQGVIDRITGPVYDD			21	2657.39	Apo-ElpQ (181-343)	30	2664.8	0.224464	5.69472	0.224464	10.0019	0.003879
ElpQ	220	233	IKWQTTVGPQGVID			12	1541.83	Apo-ElpQ (181-343)	0	1542.66	0.000867	0	0	6.19754	0.001392
ElpQ	220	233	IKWQTTVGPQGVID			12	1541.83	Apo-ElpQ (181-343)	0.167	1546.53	0.045459	3.87194	0.045467	6.19544	0.001018
ElpQ	220	233	IKWQTTVGPQGVID			12	1541.83	Apo-ElpQ (181-343)	1	1546.68	0.003084	4.01707	0.003203	6.19491	0.003001
ElpQ	220	233	IKWQTTVGPQGVID			12	1541.83	Apo-ElpQ (181-343)	10	1547.47	0.006869	4.80722	0.006923	6.19764	3.66e-05
ElpQ	220	233	IKWQTTVGPQGVID			12	1541.83	Apo-ElpQ (181-343)	30	1548.02	0.09946	5.36209	0.099463	6.19593	0.002058
ElpQ	220	237	IKWQTTVGPQGVIDRITG			16	1969.09	Apo-ElpQ (181-343)	0	1970.17	0.021879	0	0	6.59515	0.002935
ElpQ	220	237	IKWQTTVGPQGVIDRITG			16	1969.09	Apo-ElpQ (181-343)	0.167	1974.14	0.052464	3.96808	0.056844	6.58664	0.006762
ElpQ	220	237	IKWQTTVGPQGVIDRITG			16	1969.09	Apo-ElpQ (181-343)	1	1974.25	0.024582	4.0815	0.032908	6.58404	0.005077
ElpQ	220	237	IKWQTTVGPQGVIDRITG			16	1969.09	Apo-ElpQ (181-343)	10	1975.01	0.085094	4.84048	0.087861	6.58337	0.000945
ElpQ	220	237	IKWQTTVGPQGVIDRITG			16	1969.09	Apo-ElpQ (181-343)	30	1975.79	0.109521	5.6184	0.111685	6.5806	0.003216
ElpQ	225	231	TVGPQGV			5	657.357	Apo-ElpQ (181-343)	0	657.68	0.000171	0	0	3.88116	0.002979
ElpQ	225	231	TVGPQGV			5	657.357	Apo-ElpQ (181-343)	0.167	659.344	0.10844	1.66454	0.10844	3.88398	0.001747
ElpQ	225	231	TVGPQGV			5	657.357	Apo-ElpQ (181-343)	1	659.393	0.010917	1.71331	0.010918	3.87843	0.006909
ElpQ	225	231	TVGPQGV			5	657.357	Apo-ElpQ (181-343)	10	659.768	0.011534	2.0884	0.011535	3.88494	0.000648
ElpQ	225	231	TVGPQGV			5	657.357	Apo-ElpQ (181-343)	30	660.229	0.120854	2.54929	0.120854	3.88045	0.008691
ElpQ	225	233	TVGPQGVID			7	885.468	Apo-ElpQ (181-343)	0	885.915	0.000279	0	0	6.32506	0.001621
ElpQ	225	233	TVGPQGVID			7	885.468	Apo-ElpQ (181-343)	0.167	888.161	0.032908	2.24606	0.03291	6.32448	0.001434
ElpQ	225	233	TVGPQGVID			7	885.468	Apo-ElpQ (181-343)	1	888.228	0.007625	2.31353	0.00763	6.32364	0.001126
ElpQ	225	233	TVGPQGVID			7	885.468	Apo-ElpQ (181-343)	10	888.565	0.015286	2.64988	0.015289	6.32657	0.001212
ElpQ	225	233	TVGPQGVID			7	885.468	Apo-ElpQ (181-343)	30	888.899	0.035433	2.98378	0.035434	6.32568	0.001931
ElpQ	226	233	VGPQGVID			6	784.42	Apo-ElpQ (181-343)	0	784.801	0.027324	0	0	6.27016	0.067109
ElpQ	226	233	VGPQGVID			6	784.42	Apo-ElpQ (181-343)	0.167	786.763	0.026548	1.96187	0.038097	6.3238	0.00114
ElpQ	226	233	VGPQGVID			6	784.42	Apo-ElpQ (181-343)	1	786.86	0.024608	2.0582	0.036771	6.32505	0.001835
ElpQ	226	233	VGPQGVID			6	784.42	Apo-ElpQ (181-343)	10	786.989	0.033829	2.18733	0.043485	6.32786	0.001143
ElpQ	226	233	VGPQGVID			6	784.42	Apo-ElpQ (181-343)	30	787.216	0.022912	2.41469	0.035658	6.32599	0.001238
ElpQ	232	243	IDRITGPVYDDF			10	1410.69	Apo-ElpQ (181-343)	0	1411.48	0.013954	0	0	6.8338	0.001778
ElpQ	232	243	IDRITGPVYDDF			10	1410.69	Apo-ElpQ (181-343)	0.167	1411.63	0.021779	0.151932	0.025866	6.83676	0.000417
ElpQ	232	243	IDRITGPVYDDF			10	1410.69	Apo-ElpQ (181-343)	1	1411.65	0.004781	0.168611	0.01475	6.83703	0.000688
ElpQ	232	243	IDRITGPVYDDF			10	1410.69	Apo-ElpQ (181-343)	10	1412.09	0.036754	0.607294	0.039314	6.84035	0.000183
ElpQ	232	243	IDRITGPVYDDF			10	1410.69	Apo-ElpQ (181-343)	30	1412.73	0.101954	1.24458	0.102904	6.83709	0.002531
ElpQ	236	242	TGPVYDD			5	766.325	Apo-ElpQ (181-343)	0	766.659	0.011076	0	0	5.01339	0.000939
ElpQ	236	242	TGPVYDD			5	766.325	Apo-ElpQ (181-343)	0.167	766.779	0.024773	0.119691	0.027136	5.01637	0.000513
ElpQ	236	242	TGPVYDD			5	766.325	Apo-ElpQ (181-343)	1	766.8	0.005588	0.140777	0.012406	5.01275	0.002973
ElpQ	236	242	TGPVYDD			5	766.325	Apo-ElpQ (181-343)	10	766.95	0.000857	0.291222	0.01111	5.01736	0.000427
ElpQ	236	242	TGPVYDD			5	766.325	Apo-ElpQ (181-343)	30	767.236	0.034577	0.577124	0.036308	5.01556	0.003027
ElpQ	236	243	TGPVYDDF			6	913.394	Apo-ElpQ (181-343)	0	913.821	0.013425	0	0	6.60602	0.002525
ElpQ	236	243	TGPVYDDF			6	913.394	Apo-ElpQ (181-343)	0.167	913.923	0.0473	0.101381	0.049168	6.6074	0.000906
ElpQ	236	243	TGPVYDDF			6	913.394	Apo-ElpQ (181-343)	1	913.943	0.015724	0.122151	0.020676	6.60789	0.004108
ElpQ	236	243	TGPVYDDF			6	913.394	Apo-ElpQ (181-343)	10	914.231	0.028884	0.409474	0.031851	6.61015	0.000109
ElpQ	236	243	TGPVYDDF			6	913.394	Apo-ElpQ (181-343)	30	914.645	0.093387	0.823673	0.094347	6.60935	0.002372
ElpQ	237	242	GPVYDD			4	665.278	Apo-ElpQ (181-343)	0	665.557	0.000776	0	0	5.01643	0.001107
ElpQ	237	242	GPVYDD			4	665.278	Apo-ElpQ (181-343)	0.167	665.656	0.010988	0.098482	0.011016	5.01887	0.000107
ElpQ	237	242	GPVYDD			4	665.278	Apo-ElpQ (181-343)	1	665.659	0.001406	0.101744	0.001606	5.01761	0.000649
ElpQ	237	242	GPVYDD			4	665.278	Apo-ElpQ (181-343)	10	665.804	0.009315	0.246926	0.009348	5.02052	0.000359
ElpQ	237	242	GPVYDD			4	665.278	Apo-ElpQ (181-343)	30	666.059	0.045799	0.501259	0.045805	5.02052	0.000121
ElpQ	241	248	DDFTNGNN			7	896.338	Apo-ElpQ (181-343)	0	896.801	0.004185	0	0	4.41688	0.001432
ElpQ	241	248	DDFTNGNN			7	896.338	Apo-ElpQ (181-343)	0.167	899.06	0.047278	2.25902	0.047463	4.4208	0.001158
ElpQ	241	248	DDFTNGNN			7	896.338	Apo-ElpQ (181-343)	1	899.362	0.001411	2.56059	0.004416	4.40979	0.008373
ElpQ	241	248	DDFTNGNN			7	896.338	Apo-ElpQ (181-343)	10	899.759	0.008912	2.95739	0.009846	4.42059	0.000598
ElpQ	241	248	DDFTNGNN			7	896.338	Apo-ElpQ (181-343)	30	900.089	0.028496	3.28788	0.028802	4.41951	0.004559
ElpQ	242	249	DFTNGNNS			7	868.343	Apo-ElpQ (181-343)	0	868.732	0.017106	0	0	4.35292	0.001176
ElpQ	242	249	DFTNGNNS			7	868.343	Apo-ElpQ (181-343)	0.167	871.631	0.02723	2.89931	0.032158	4.35309	0.000591
ElpQ	242	249	DFTNGNNS			7	868.343	Apo-ElpQ (181-343)	1	872.061	0.035687	3.32978	0.039575	4.33976	0.009597
ElpQ	242	249	DFTNGNNS			7	868.343	Apo-ElpQ (181-343)	10	872.491	0.027678	3.75916	0.032538	4.35169	0.00087
ElpQ	242	249	DFTNGNNS			7	868.343	Apo-ElpQ (181-343)	30	872.735	0.039536	4.00329	0.043078	4.34837	0.004769
ElpQ	243	249	FTNGNNS			6	753.316	Apo-ElpQ (181-343)	0	753.708	0.0165	0	0	2.55379	0.000865
ElpQ	243	249	FTNGNNS			6	753.316	Apo-ElpQ (181-343)	0.167	756.656	0.035047	2.94762	0.038737	2.55665	0.001081
ElpQ	243	249	FTNGNNS			6	753.316	Apo-ElpQ (181-343)	1	757.047	0.043721	3.33867	0.046731	2.5471	0.003367
ElpQ	243	249	FTNGNNS			6	753.316	Apo-ElpQ (181-343)	10	757.191	0.01321	3.48232	0.021136	2.55563	0.000422
ElpQ	243	249	FTNGNNS			6	753.316	Apo-ElpQ (181-343)	30	757.144	0.06304	3.4359	0.065164	2.55477	0.00255
ElpQ	249	259	SIRETWEGLEE			10	1348.64	Apo-ElpQ (181-343)	0	1349.33	0.04101	0	0	6.40405	0.000915
ElpQ	249	259	SIRETWEGLEE			10	1348.64	Apo-ElpQ (181-343)	0.167	1352.68	0.080921	3.35841	0.090719	6.39963	0.002867
ElpQ	249	259	SIRETWEGLEE			10	1348.64	Apo-ElpQ (181-343)	1	1354.76	0.035369	5.43075	0.054155	6.39676	0.001893
ElpQ	249	259	SIRETWEGLEE			10	1348.64	Apo-ElpQ (181-343)	10	1355.63	0.04344	6.30581	0.05974	6.39616	0.000111
ElpQ	249	259	SIRETWEGLEE			10	1348.64	Apo-ElpQ (181-343)	30	1355.56	0.043274	6.2362	0.059619	6.39481	0.000833
ElpQ	252	257	ETWEGL			5	734.336	Apo-ElpQ (181-343)	0	734.699	0.006359	0	0	6.71678	0.000548
ElpQ	252	257	ETWEGL			5	734.336	Apo-ElpQ (181-343)	0.167	736.659	0.037752	1.9596	0.038284	6.71917	0.000868
ElpQ	252	257	ETWEGL			5	734.336	Apo-ElpQ (181-343)	1	737.899	0.043777	3.20027	0.044237	6.71511	0.002764
ElpQ	252	257	ETWEGL			5	734.336	Apo-ElpQ (181-343)	10	738.541	0.018639	3.84191	0.019694	6.71555	0.000949
ElpQ	252	257	ETWEGL			5	734.336	Apo-ElpQ (181-343)	30	738.544	0.01528	3.84536	0.016551	6.71454	0.002574
ElpQ	253	258	TWEGLE			5	734.336	Apo-ElpQ (181-343)	0	734.766	0.010396	0	0	6.567	0.002148
ElpQ	253	258	TWEGLE			5	734.336	Apo-ElpQ (181-343)	0.167	736.57	0.058423	1.80339	0.059341	6.56855	0.000537
ElpQ	253	258	TWEGLE			5	734.336	Apo-ElpQ (181-343)	1	737.436	0.016261	2.66941	0.0193	6.56904	0.002002
ElpQ	253	258	TWEGLE			5	734.336	Apo-ElpQ (181-343)	10	737.672	0.016581	2.90607	0.019571	6.57182	0.000468
ElpQ	253	258	TWEGLE			5	734.336	Apo-ElpQ (181-343)	30	737.642	0.005078	2.87589	0.01157	6.57013	0.001659
ElpQ	253	259	TWEGLEE			6	863.378	Apo-ElpQ (181-343)	0	863.792	0.009621	0	0	6.47766	0.001169
ElpQ	253	259	TWEGLEE			6	863.378	Apo-ElpQ (181-343)	0.167	865.867	0.044726	2.07532	0.045749	6.47731	0.00019
ElpQ	253	259	TWEGLEE			6	863.378	Apo-ElpQ (181-343)	1	866.675	0.066014	2.88363	0.066711	6.47692	0.002639
ElpQ	253	259	TWEGLEE			6	863.378	Apo-ElpQ (181-343)	10	866.837	0.019879	3.04528	0.022085	6.47977	0.000193
ElpQ	253	259	TWEGLEE			6	863.378	Apo-ElpQ (181-343)	30	866.848	0.008341	3.05601	0.012733	6.47826	0.000499
ElpQ	253	260	TWEGLEEE			7	992.421	Apo-ElpQ (181-343)	0	992.883	0.019522	0	0	6.44726	0.001225
ElpQ	253	260	TWEGLEEE			7	992.421	Apo-ElpQ (181-343)	0.167	995.696	0.101377	2.81244	0.10324	6.44684	0.000962
ElpQ	253	260	TWEGLEEE			7	992.421	Apo-ElpQ (181-343)	1	996.529	0.001024	3.64558	0.019549	6.44546	0.002623
ElpQ	253	260	TWEGLEEE			7	992.421	Apo-ElpQ (181-343)	10	996.689	0.024948	3.80613	0.031678	6.449	0.000331
ElpQ	253	260	TWEGLEEE			7	992.421	Apo-ElpQ (181-343)	30	996.765	0.060982	3.88187	0.06403	6.4469	0.001009
ElpQ	256	269	GLEEESEDEGLGKL			13	1504.7	Apo-ElpQ (181-343)	0	1505.47	0.020944	0	0	6.14205	0.00132
ElpQ	256	269	GLEEESEDEGLGKL			13	1504.7	Apo-ElpQ (181-343)	0.167	1511.1	0.096432	5.62835	0.09868	6.13736	0.001778
ElpQ	256	269	GLEEESEDEGLGKL			13	1504.7	Apo-ElpQ (181-343)	1	1511.71	0.043415	6.23454	0.048202	6.13656	0.00059
ElpQ	256	269	GLEEESEDEGLGKL			13	1504.7	Apo-ElpQ (181-343)	10	1512.65	0.030521	7.17469	0.037016	6.13946	0.000218
ElpQ	256	269	GLEEESEDEGLGKL			13	1504.7	Apo-ElpQ (181-343)	30	1512.63	0.050349	7.15939	0.054532	6.13675	0.002521
ElpQ	257	269	LEEESEDEGLGKL			12	1447.68	Apo-ElpQ (181-343)	0	1448.39	0.004053	0	0	5.93519	0.001673
ElpQ	257	269	LEEESEDEGLGKL			12	1447.68	Apo-ElpQ (181-343)	0.167	1452.52	0.099343	4.13215	0.099425	5.93477	0.000941
ElpQ	257	269	LEEESEDEGLGKL			12	1447.68	Apo-ElpQ (181-343)	1	1453	0.045736	4.60967	0.045915	5.93519	0.001883
ElpQ	257	269	LEEESEDEGLGKL			12	1447.68	Apo-ElpQ (181-343)	10	1453.85	0.010351	5.46624	0.011116	5.93711	0.000321
ElpQ	257	269	LEEESEDEGLGKL			12	1447.68	Apo-ElpQ (181-343)	30	1453.95	0.017664	5.55967	0.018123	5.93508	0.001204
ElpQ	258	263	EEESED			5	737.247	Apo-ElpQ (181-343)	0	737.548	0.006762	0	0	2.54942	0.001292
ElpQ	258	263	EEESED			5	737.247	Apo-ElpQ (181-343)	0.167	740.111	0.052561	2.56273	0.052994	2.55436	0.000986
ElpQ	258	263	EEESED			5	737.247	Apo-ElpQ (181-343)	1	740.091	0.024987	2.54259	0.025886	2.54338	0.004831
ElpQ	258	263	EEESED			5	737.247	Apo-ElpQ (181-343)	10	740.091	0.00191	2.54309	0.007027	2.5537	0.000635
ElpQ	258	263	EEESED			5	737.247	Apo-ElpQ (181-343)	30	740.057	0.051008	2.50929	0.051454	2.55197	0.003335
ElpQ	258	266	EEESEDEGL			8	1036.4	Apo-ElpQ (181-343)	0	1036.91	0.002368	0	0	5.25315	0.002024
ElpQ	258	266	EEESEDEGL			8	1036.4	Apo-ElpQ (181-343)	0.167	1040.35	0.103454	3.44026	0.103481	5.25501	7.76e-05
ElpQ	258	266	EEESEDEGL			8	1036.4	Apo-ElpQ (181-343)	1	1040.54	0.000993	3.62848	0.002568	5.25371	0.002366
ElpQ	258	266	EEESEDEGL			8	1036.4	Apo-ElpQ (181-343)	10	1040.46	0.014237	3.5501	0.014433	5.25742	0.001183
ElpQ	258	266	EEESEDEGL			8	1036.4	Apo-ElpQ (181-343)	30	1040.44	0.055618	3.52546	0.055669	5.25754	0.002125
ElpQ	258	280	EEESEDEGLGKLLKELSDARDAL			22	2546.25	Apo-ElpQ (181-343)	0	2547.66	0.017281	0	0	7.7617	0.000631
ElpQ	258	280	EEESEDEGLGKLLKELSDARDAL			22	2546.25	Apo-ElpQ (181-343)	0.167	2549.99	0.127792	2.32477	0.128956	7.76365	0.003712
ElpQ	258	280	EEESEDEGLGKLLKELSDARDAL			22	2546.25	Apo-ElpQ (181-343)	1	2550.54	0.066555	2.88066	0.068762	7.76199	0.006189
ElpQ	258	280	EEESEDEGLGKLLKELSDARDAL			22	2546.25	Apo-ElpQ (181-343)	10	2551.62	0.00345	3.95552	0.017622	7.76045	0.000927
ElpQ	258	280	EEESEDEGLGKLLKELSDARDAL			22	2546.25	Apo-ElpQ (181-343)	30	2551.88	0.054686	4.21369	0.057352	7.75866	0.002222
ElpQ	261	266	SEDEGL			5	649.268	Apo-ElpQ (181-343)	0	649.683	0.000578	0	0	5.11233	0.000916
ElpQ	261	266	SEDEGL			5	649.268	Apo-ElpQ (181-343)	0.167	651.764	0.050521	2.08163	0.050524	5.11212	0.000367
ElpQ	261	266	SEDEGL			5	649.268	Apo-ElpQ (181-343)	1	651.97	0.025493	2.28735	0.0255	5.11072	0.00336
ElpQ	261	266	SEDEGL			5	649.268	Apo-ElpQ (181-343)	10	651.957	0.004599	2.274	0.004635	5.11476	0.000525
ElpQ	261	266	SEDEGL			5	649.268	Apo-ElpQ (181-343)	30	651.919	0.002622	2.23649	0.002685	5.1136	0.001749
ElpQ	261	280	SEDEGLGKLLKELSDARDAL			19	2159.12	Apo-ElpQ (181-343)	0	2160.36	0.014703	0	0	7.69895	0.001583
ElpQ	261	280	SEDEGLGKLLKELSDARDAL			19	2159.12	Apo-ElpQ (181-343)	0.167	2161.74	0.026142	1.37954	0.029993	7.69848	0.003954
ElpQ	261	280	SEDEGLGKLLKELSDARDAL			19	2159.12	Apo-ElpQ (181-343)	1	2162.3	0.012004	1.93745	0.01898	7.6974	0.006232
ElpQ	261	280	SEDEGLGKLLKELSDARDAL			19	2159.12	Apo-ElpQ (181-343)	10	2163.3	0.013496	2.93729	0.019958	7.69632	0.000436
ElpQ	261	280	SEDEGLGKLLKELSDARDAL			19	2159.12	Apo-ElpQ (181-343)	30	2163.53	0.056566	3.16929	0.058445	7.69272	0.001127
ElpQ	262	269	EDEGLGKL			7	860.436	Apo-ElpQ (181-343)	0	860.977	0.002052	0	0	5.59831	0.000864
ElpQ	262	269	EDEGLGKL			7	860.436	Apo-ElpQ (181-343)	0.167	862.496	0.028508	1.51842	0.028582	5.59832	0.001424
ElpQ	262	269	EDEGLGKL			7	860.436	Apo-ElpQ (181-343)	1	862.87	0.00325	1.8922	0.003844	5.59726	0.001732
ElpQ	262	269	EDEGLGKL			7	860.436	Apo-ElpQ (181-343)	10	863.433	0.013221	2.45581	0.013379	5.59879	0.001089
ElpQ	262	269	EDEGLGKL			7	860.436	Apo-ElpQ (181-343)	30	863.703	0.20343	2.72513	0.203441	5.59762	0.002761
ElpQ	264	269	EGLGKL			5	616.366	Apo-ElpQ (181-343)	0	616.711	0.006055	0	0	5.59296	0.000275
ElpQ	264	269	EGLGKL			5	616.366	Apo-ElpQ (181-343)	0.167	617.86	0.058901	1.14963	0.059211	5.59299	0.002331
ElpQ	264	269	EGLGKL			5	616.366	Apo-ElpQ (181-343)	1	618.296	0.003154	1.58564	0.006827	5.59047	0.001006
ElpQ	264	269	EGLGKL			5	616.366	Apo-ElpQ (181-343)	10	619.117	0.002173	2.40603	0.006433	5.59288	0.000193
ElpQ	264	269	EGLGKL			5	616.366	Apo-ElpQ (181-343)	30	619.153	0.034122	2.44221	0.034655	5.58917	0.001592
ElpQ	274	280	SDARDAL			6	747.363	Apo-ElpQ (181-343)	0	747.703	0.003734	0	0	5.27474	0.096493
ElpQ	274	280	SDARDAL			6	747.363	Apo-ElpQ (181-343)	0.167	747.967	0.0174	0.263533	0.017796	5.3175	0.002537
ElpQ	274	280	SDARDAL			6	747.363	Apo-ElpQ (181-343)	1	747.943	0.005954	0.240002	0.007028	5.31535	0.00326
ElpQ	274	280	SDARDAL			6	747.363	Apo-ElpQ (181-343)	10	747.989	0.01963	0.28572	0.019982	5.31885	4.84e-05
ElpQ	274	280	SDARDAL			6	747.363	Apo-ElpQ (181-343)	30	747.997	0.012101	0.294026	0.012664	5.31811	0.001618
ElpQ	275	280	DARDAL			5	660.331	Apo-ElpQ (181-343)	0	660.652	0.010329	0	0	5.31032	0.001334
ElpQ	275	280	DARDAL			5	660.331	Apo-ElpQ (181-343)	0.167	660.835	0.024379	0.183346	0.026477	5.31491	0.003293
ElpQ	275	280	DARDAL			5	660.331	Apo-ElpQ (181-343)	1	660.885	0.010129	0.2335	0.014467	5.31399	0.003372
ElpQ	275	280	DARDAL			5	660.331	Apo-ElpQ (181-343)	10	660.88	0.055094	0.228165	0.056054	5.31699	0.000447
ElpQ	275	280	DARDAL			5	660.331	Apo-ElpQ (181-343)	30	660.912	0.031255	0.260223	0.032918	5.31541	0.004556
ElpQ	279	293	ALRTKLNEGNKPYTG			13	1661.9	Apo-ElpQ (181-343)	0	1662.76	0.012133	0	0	4.17663	0.002441
ElpQ	279	293	ALRTKLNEGNKPYTG			13	1661.9	Apo-ElpQ (181-343)	0.167	1667.32	0.129383	4.55866	0.129951	4.17887	0.002298
ElpQ	279	293	ALRTKLNEGNKPYTG			13	1661.9	Apo-ElpQ (181-343)	1	1667.55	0.008822	4.79305	0.015001	4.16869	0.012708
ElpQ	279	293	ALRTKLNEGNKPYTG			13	1661.9	Apo-ElpQ (181-343)	10	1668.14	0.048727	5.38405	0.050215	4.17577	0.001796
ElpQ	279	293	ALRTKLNEGNKPYTG			13	1661.9	Apo-ElpQ (181-343)	30	1668.29	0.046255	5.53541	0.04782	4.1726	0.004921
ElpQ	281	293	RTKLNEGNKPYTG			11	1477.78	Apo-ElpQ (181-343)	0	1478.61	0.017711	0	0	4.38165	0.000801
ElpQ	281	293	RTKLNEGNKPYTG			11	1477.78	Apo-ElpQ (181-343)	0.167	1483.05	0.063539	4.43532	0.065961	4.39368	0.003142
ElpQ	281	293	RTKLNEGNKPYTG			11	1477.78	Apo-ElpQ (181-343)	1	1483.21	0.020409	4.59514	0.027022	4.3863	0.010206
ElpQ	281	293	RTKLNEGNKPYTG			11	1477.78	Apo-ElpQ (181-343)	10	1483.59	0.018692	4.97556	0.02575	4.38416	0.002198
ElpQ	281	293	RTKLNEGNKPYTG			11	1477.78	Apo-ElpQ (181-343)	30	1483.85	0.000587	5.23268	0.017721	4.3094	0.087281
ElpQ	281	296	RTKLNEGNKPYTGYEE			14	1898.92	Apo-ElpQ (181-343)	0	1899.94	0.03107	0	0	4.34036	0.000234
ElpQ	281	296	RTKLNEGNKPYTGYEE			14	1898.92	Apo-ElpQ (181-343)	0.167	1906.4	0.146015	6.45768	0.149284	4.33823	0.001502
ElpQ	281	296	RTKLNEGNKPYTGYEE			14	1898.92	Apo-ElpQ (181-343)	1	1906.49	0.071185	6.54251	0.07767	4.33595	0.006475
ElpQ	281	296	RTKLNEGNKPYTGYEE			14	1898.92	Apo-ElpQ (181-343)	10	1906.84	0.024445	6.8982	0.039534	4.34143	0.001861
ElpQ	281	296	RTKLNEGNKPYTGYEE			14	1898.92	Apo-ElpQ (181-343)	30	1906.92	0.046973	6.9743	0.056319	4.33766	0.004557
ElpQ	285	293	NEGNKPYTG			7	979.448	Apo-ElpQ (181-343)	0	979.936	0.022767	0	0	3.53634	0.017319
ElpQ	285	293	NEGNKPYTG			7	979.448	Apo-ElpQ (181-343)	0.167	984.298	0.056898	4.36253	0.061283	3.57834	0.005935
ElpQ	285	293	NEGNKPYTG			7	979.448	Apo-ElpQ (181-343)	1	984.275	0.083386	4.33928	0.086438	3.5131	0.06226
ElpQ	285	293	NEGNKPYTG			7	979.448	Apo-ElpQ (181-343)	10	984.38	0.037434	4.44473	0.043814	3.56776	0.004866
ElpQ	285	293	NEGNKPYTG			7	979.448	Apo-ElpQ (181-343)	30	984.32	0.003976	4.38446	0.023111	3.58512	0.004495
ElpQ	285	304	NEGNKPYTGYEEPKLKESVN			17	2296.11	Apo-ElpQ (181-343)	0	2297.35	0.001502	0	0	4.73013	0.002072
ElpQ	285	304	NEGNKPYTGYEEPKLKESVN			17	2296.11	Apo-ElpQ (181-343)	0.167	2305.68	0.254686	8.32732	0.254691	4.72955	0.001429
ElpQ	285	304	NEGNKPYTGYEEPKLKESVN			17	2296.11	Apo-ElpQ (181-343)	1	2306.79	0.118574	9.43892	0.118584	4.72805	0.002991
ElpQ	285	304	NEGNKPYTGYEEPKLKESVN			17	2296.11	Apo-ElpQ (181-343)	10	2307.31	0.073331	9.95648	0.073347	4.73038	0.00027
ElpQ	285	304	NEGNKPYTGYEEPKLKESVN			17	2296.11	Apo-ElpQ (181-343)	30	2307.71	0.069125	10.3614	0.069141	4.73018	0.003331
ElpQ	296	301	EPKLKE			4	743.43	Apo-ElpQ (181-343)	0	743.78	0.013781	0	0	4.4665	0.001229
ElpQ	296	301	EPKLKE			4	743.43	Apo-ElpQ (181-343)	0.167	745.36	0.011212	1.58068	0.017765	4.46875	0.00128
ElpQ	296	301	EPKLKE			4	743.43	Apo-ElpQ (181-343)	1	745.666	0.003813	1.88625	0.014299	4.46729	0.002353
ElpQ	296	301	EPKLKE			4	743.43	Apo-ElpQ (181-343)	10	745.798	0.012888	2.01844	0.018868	4.47	0.000574
ElpQ	296	301	EPKLKE			4	743.43	Apo-ElpQ (181-343)	30	746.409	0.009613	2.62939	0.016802	4.46458	0.003924
ElpQ	300	305	KESVNV			5	675.367	Apo-ElpQ (181-343)	0	675.739	0.00787	0	0	4.15411	0.002312
ElpQ	300	305	KESVNV			5	675.367	Apo-ElpQ (181-343)	0.167	677.08	0.00624	1.34077	0.010044	4.15655	0.001127
ElpQ	300	305	KESVNV			5	675.367	Apo-ElpQ (181-343)	1	677.228	0.018778	1.48888	0.02036	4.13461	0.021754
ElpQ	300	305	KESVNV			5	675.367	Apo-ElpQ (181-343)	10	677.488	0.008414	1.7489	0.011521	4.15933	0.000847
ElpQ	300	305	KESVNV			5	675.367	Apo-ElpQ (181-343)	30	677.868	0.058126	2.12906	0.058657	4.15633	0.005428
ElpQ	300	307	KESVNVSE			7	891.442	Apo-ElpQ (181-343)	0	892.185	0.002126	0	0	3.87827	0.002562
ElpQ	300	307	KESVNVSE			7	891.442	Apo-ElpQ (181-343)	0.167	894.198	0.029397	2.01258	0.029474	3.87964	0.001131
ElpQ	300	307	KESVNVSE			7	891.442	Apo-ElpQ (181-343)	1	894.357	0.035277	2.17231	0.035341	3.87562	0.007104
ElpQ	300	307	KESVNVSE			7	891.442	Apo-ElpQ (181-343)	10	894.852	0.005194	2.66692	0.005612	3.88112	0.000215
ElpQ	300	307	KESVNVSE			7	891.442	Apo-ElpQ (181-343)	30	895.475	0.098666	3.28969	0.098689	3.87442	0.008759
ElpQ	305	319	VSEIKEDLEKLKSKL			14	1759.02	Apo-ElpQ (181-343)	0	1760.04	0.00102	0	0	6.39122	3.8e-05
ElpQ	305	319	VSEIKEDLEKLKSKL			14	1759.02	Apo-ElpQ (181-343)	0.167	1760.88	0.085915	0.837352	0.085921	6.39384	0.012689
ElpQ	305	319	VSEIKEDLEKLKSKL			14	1759.02	Apo-ElpQ (181-343)	1	1761.08	0.006256	1.04083	0.006339	6.3919	0.011216
ElpQ	305	319	VSEIKEDLEKLKSKL			14	1759.02	Apo-ElpQ (181-343)	10	1761.28	0.053742	1.24212	0.053752	6.38758	0.00042
ElpQ	305	319	VSEIKEDLEKLKSKL			14	1759.02	Apo-ElpQ (181-343)	30	1761.51	0.002107	1.46857	0.002341	6.38356	0.004839
ElpQ	313	319	EKLKSKL			6	845.545	Apo-ElpQ (181-343)	0	846.129	0.003253	0	0	2.55753	0.001388
ElpQ	313	319	EKLKSKL			6	845.545	Apo-ElpQ (181-343)	0.167	846.349	0.013307	0.220169	0.013699	2.55963	0.001617
ElpQ	313	319	EKLKSKL			6	845.545	Apo-ElpQ (181-343)	1	846.493	0.010148	0.364392	0.010657	2.55289	0.003274
ElpQ	313	319	EKLKSKL			6	845.545	Apo-ElpQ (181-343)	10	846.498	0.008322	0.368998	0.008935	2.56012	0.000744
ElpQ	313	319	EKLKSKL			6	845.545	Apo-ElpQ (181-343)	30	846.502	0.046948	0.372907	0.047061	2.55812	0.001815
ElpQ	314	319	KLKSKL			5	716.503	Apo-ElpQ (181-343)	0	716.827	0.003154	0	0	5.1149	0.002044
ElpQ	314	319	KLKSKL			5	716.503	Apo-ElpQ (181-343)	0.167	716.951	0.01014	0.123497	0.010619	5.11655	0.002552
ElpQ	314	319	KLKSKL			5	716.503	Apo-ElpQ (181-343)	1	716.965	0.003291	0.137779	0.004558	5.11714	0.003716
ElpQ	314	319	KLKSKL			5	716.503	Apo-ElpQ (181-343)	10	716.968	0.026818	0.140768	0.027003	5.11798	0.000341
ElpQ	314	319	KLKSKL			5	716.503	Apo-ElpQ (181-343)	30	716.927	0.004981	0.099532	0.005895	5.11663	0.00321
ElpQ	316	321	KSKLEE			5	733.409	Apo-ElpQ (181-343)	0	733.71	0.008354	0	0	2.55636	0.001298
ElpQ	316	321	KSKLEE			5	733.409	Apo-ElpQ (181-343)	0.167	733.993	0.009199	0.28344	0.012426	2.56044	0.002057
ElpQ	316	321	KSKLEE			5	733.409	Apo-ElpQ (181-343)	1	733.919	0.129489	0.209411	0.129758	2.55224	0.003551
ElpQ	316	321	KSKLEE			5	733.409	Apo-ElpQ (181-343)	10	733.973	0.040383	0.263431	0.041238	2.55891	0.000972
ElpQ	316	321	KSKLEE			5	733.409	Apo-ElpQ (181-343)	30	733.878	0.066527	0.167552	0.06705	2.55775	0.002749
ElpQ	320	328	EEVKKYLKD			8	1151.63	Apo-ElpQ (181-343)	0	1152.21	0.002288	0	0	4.07938	0.001772
ElpQ	320	328	EEVKKYLKD			8	1151.63	Apo-ElpQ (181-343)	0.167	1152.46	0.035206	0.256279	0.035281	4.08254	0.002324
ElpQ	320	328	EEVKKYLKD			8	1151.63	Apo-ElpQ (181-343)	1	1152.56	0.018468	0.351341	0.018609	4.08469	0.006097
ElpQ	320	328	EEVKKYLKD			8	1151.63	Apo-ElpQ (181-343)	10	1152.77	0.023028	0.558117	0.023142	4.08202	0.000342
ElpQ	320	328	EEVKKYLKD			8	1151.63	Apo-ElpQ (181-343)	30	1152.87	0.04993	0.657644	0.049982	4.08077	0.003353
ElpQ	320	331	EEVKKYLKDSSK			11	1453.79	Apo-ElpQ (181-343)	0	1454.61	0.000329	0	0	5.12636	0.22834
ElpQ	320	331	EEVKKYLKDSSK			11	1453.79	Apo-ElpQ (181-343)	0.167	1456.89	0.127375	2.27901	0.127375	5.27265	0.001483
ElpQ	320	331	EEVKKYLKDSSK			11	1453.79	Apo-ElpQ (181-343)	1	1458.23	0.093758	3.62121	0.093758	5.2688	0.002007
ElpQ	320	331	EEVKKYLKDSSK			11	1453.79	Apo-ElpQ (181-343)	10	1459.23	0.023438	4.62366	0.02344	5.26802	0.001161
ElpQ	320	331	EEVKKYLKDSSK			11	1453.79	Apo-ElpQ (181-343)	30	1459.64	0.082808	5.02932	0.082809	5.26648	0.001979
ElpQ	320	334	EEVKKYLKDSSKFEE			14	1858.94	Apo-ElpQ (181-343)	0	1859.93	0.006504	0	0	4.72498	0.004166
ElpQ	320	334	EEVKKYLKDSSKFEE			14	1858.94	Apo-ElpQ (181-343)	0.167	1862.43	0.046028	2.50012	0.046486	4.7223	0.00739
ElpQ	320	334	EEVKKYLKDSSKFEE			14	1858.94	Apo-ElpQ (181-343)	1	1863.7	0.00287	3.76808	0.007109	4.72392	0.005644
ElpQ	320	334	EEVKKYLKDSSKFEE			14	1858.94	Apo-ElpQ (181-343)	10	1864.36	0.003104	4.42472	0.007207	4.7232	0.00078
ElpQ	320	334	EEVKKYLKDSSKFEE			14	1858.94	Apo-ElpQ (181-343)	30	1864.52	0.000652	4.5906	0.006537	4.72151	0.002746
ElpQ	322	334	VKKYLKDSSKFEE			12	1600.86	Apo-ElpQ (181-343)	0	1601.69	0.012293	0	0	4.57484	0.001312
ElpQ	322	334	VKKYLKDSSKFEE			12	1600.86	Apo-ElpQ (181-343)	0.167	1605.07	0.070917	3.37944	0.071974	4.57648	0.004113
ElpQ	322	334	VKKYLKDSSKFEE			12	1600.86	Apo-ElpQ (181-343)	1	1607.25	0.058005	5.56431	0.059293	4.56979	0.004982
ElpQ	322	334	VKKYLKDSSKFEE			12	1600.86	Apo-ElpQ (181-343)	10	1608.23	0.015936	6.53687	0.020127	4.57319	0.000257
ElpQ	322	334	VKKYLKDSSKFEE			12	1600.86	Apo-ElpQ (181-343)	30	1608.65	0.042128	6.9612	0.043885	4.57217	0.001864
ElpQ	333	338	EEIKGY			5	738.367	Apo-ElpQ (181-343)	0	738.733	0.000327	0	0	4.67427	0.000662
ElpQ	333	338	EEIKGY			5	738.367	Apo-ElpQ (181-343)	0.167	741.167	0.01054	2.43332	0.010546	4.67654	0.000731
ElpQ	333	338	EEIKGY			5	738.367	Apo-ElpQ (181-343)	1	741.577	0.041189	2.84368	0.04119	4.67183	0.00461
ElpQ	333	338	EEIKGY			5	738.367	Apo-ElpQ (181-343)	10	741.732	0.002016	2.99847	0.002042	4.67712	0.000255
ElpQ	333	338	EEIKGY			5	738.367	Apo-ElpQ (181-343)	30	741.729	0.021279	2.99596	0.021281	4.67691	0.003046
ElpQ	337	343	GYISDSQ			6	769.336	Apo-ElpQ (181-343)	0	769.697	0.00262	0	0	5.08118	0.000614
ElpQ	337	343	GYISDSQ			6	769.336	Apo-ElpQ (181-343)	0.167	772.237	0.049867	2.54058	0.049936	5.07586	0.000369
ElpQ	337	343	GYISDSQ			6	769.336	Apo-ElpQ (181-343)	1	773.528	0.004893	3.83142	0.00555	5.07325	0.00316
ElpQ	337	343	GYISDSQ			6	769.336	Apo-ElpQ (181-343)	10	774.114	0.004548	4.41705	0.005249	5.07319	0.000713
ElpQ	337	343	GYISDSQ			6	769.336	Apo-ElpQ (181-343)	30	774.121	0.022141	4.4239	0.022296	5.07265	0.00255

## Sheet: Table S4
Protein	Start	End	Sequence	Modification	Fragment	MaxUptake	MHP	State	Exposure	Center	Center SD	Uptake	Uptake SD	Rention Time (RT)	RT SD
ElpB	177	183	GSTGSQE			6	665.274	Apo-ElpB (182-378)	0	665.51	0.009508	0	0	2.55034	0.00133
ElpB	177	183	GSTGSQE			6	665.274	Apo-ElpB (182-378)	0.167	668.929	0.03069	3.419	0.032129	2.5522	0.000865
ElpB	177	183	GSTGSQE			6	665.274	Apo-ElpB (182-378)	1	669.031	0.040597	3.52064	0.041696	2.54336	0.001186
ElpB	177	183	GSTGSQE			6	665.274	Apo-ElpB (182-378)	10	668.864	0.0103	3.35369	0.014018	2.55127	0.002633
ElpB	177	183	GSTGSQE			6	665.274	Apo-ElpB (182-378)	30	668.844	0.007272	3.33403	0.01197	2.54773	0.0058
ElpB	189	203	EKEAKEKAERQKQEE			14	1859.95	Apo-ElpB (182-378)	0	1861.07	0.12209	0	0	4.30963	0.000616
ElpB	189	203	EKEAKEKAERQKQEE			14	1859.95	Apo-ElpB (182-378)	0.167	1868.07	0.03402	6.99833	0.126741	4.31415	0.001052
ElpB	189	203	EKEAKEKAERQKQEE			14	1859.95	Apo-ElpB (182-378)	1	1867.83	0.09963	6.75585	0.157582	4.29885	0.003383
ElpB	189	203	EKEAKEKAERQKQEE			14	1859.95	Apo-ElpB (182-378)	10	1867.5	0.050517	6.42861	0.132128	4.30728	0.003049
ElpB	189	203	EKEAKEKAERQKQEE			14	1859.95	Apo-ElpB (182-378)	30	1867.52	0.042128	6.44991	0.129154	4.3029	0.001214
ElpB	204	217	QQKRKAEKEREEQR			13	1842.99	Apo-ElpB (182-378)	0	1843.95	0.072547	0	0	6.62158	0.00165
ElpB	204	217	QQKRKAEKEREEQR			13	1842.99	Apo-ElpB (182-378)	0.167	1845.93	0.078086	1.97976	0.106585	6.62092	3.81785e-05
ElpB	204	217	QQKRKAEKEREEQR			13	1842.99	Apo-ElpB (182-378)	1	1846.55	0.085844	2.60196	0.112393	6.60984	0.000611
ElpB	204	217	QQKRKAEKEREEQR			13	1842.99	Apo-ElpB (182-378)	10	1847.02	0.028702	3.0715	0.078018	6.61472	0.000295
ElpB	204	217	QQKRKAEKEREEQR			13	1842.99	Apo-ElpB (182-378)	30	1847.92	0.031804	3.96624	0.079212	6.61056	0.000794
ElpB	215	222	EQRKEAEK			7	1017.53	Apo-ElpB (182-378)	0	1018.02	0.008026	0	0	6.62638	0.076416
ElpB	215	222	EQRKEAEK			7	1017.53	Apo-ElpB (182-378)	0.167	1018.25	0.139184	0.224602	0.139415	6.9851	0.072902
ElpB	215	222	EQRKEAEK			7	1017.53	Apo-ElpB (182-378)	1	1018.01	0.015105	-0.016095	0.017105	7.01123	0.005016
ElpB	215	222	EQRKEAEK			7	1017.53	Apo-ElpB (182-378)	10	1018.06	0.041766	0.040301	0.04253	6.61204	0.000603
ElpB	215	222	EQRKEAEK			7	1017.53	Apo-ElpB (182-378)	30	1018.07	0.028623	0.050092	0.029726	6.62927	0.08073
ElpB	229	242	IRTLTGKIDEINRN			13	1642.92	Apo-ElpB (182-378)	0	1643.81	0.010968	0	0	4.81971	0.002469
ElpB	229	242	IRTLTGKIDEINRN			13	1642.92	Apo-ElpB (182-378)	0.167	1644.06	0.034897	0.254865	0.03658	4.82466	0.005973
ElpB	229	242	IRTLTGKIDEINRN			13	1642.92	Apo-ElpB (182-378)	1	1644.16	0.007041	0.355186	0.013034	4.81808	0.000331
ElpB	229	242	IRTLTGKIDEINRN			13	1642.92	Apo-ElpB (182-378)	10	1644.19	0.005287	0.387645	0.012176	4.81805	0.000196
ElpB	229	242	IRTLTGKIDEINRN			13	1642.92	Apo-ElpB (182-378)	30	1644.28	0.025498	0.470521	0.027757	4.81917	0.000627
ElpB	229	245	IRTLTGKIDEINRNIDV			16	1970.1	Apo-ElpB (182-378)	0	1971.22	0.017051	0	0	5.76521	0.006015
ElpB	229	245	IRTLTGKIDEINRNIDV			16	1970.1	Apo-ElpB (182-378)	0.167	1971.36	0.035383	0.138995	0.039277	5.76705	0.013747
ElpB	229	245	IRTLTGKIDEINRNIDV			16	1970.1	Apo-ElpB (182-378)	1	1971.39	0.029404	0.173136	0.03399	5.75941	0.00014
ElpB	229	245	IRTLTGKIDEINRNIDV			16	1970.1	Apo-ElpB (182-378)	10	1971.45	0.000554	0.233238	0.01706	5.75463	0.002593
ElpB	229	245	IRTLTGKIDEINRNIDV			16	1970.1	Apo-ElpB (182-378)	30	1971.54	0.007602	0.323203	0.018669	5.76056	0.003326
ElpB	232	238	LTGKIDE			6	775.42	Apo-ElpB (182-378)	0	775.76	0.009946	0	0	4.27933	0.177422
ElpB	232	238	LTGKIDE			6	775.42	Apo-ElpB (182-378)	0.167	775.856	0.009853	0.095847	0.014	4.18364	0.003734
ElpB	232	238	LTGKIDE			6	775.42	Apo-ElpB (182-378)	1	775.9	0.004801	0.140222	0.011044	4.17079	0.003326
ElpB	232	238	LTGKIDE			6	775.42	Apo-ElpB (182-378)	10	775.895	0.028889	0.134443	0.030553	4.18053	0.000221
ElpB	232	238	LTGKIDE			6	775.42	Apo-ElpB (182-378)	30	775.905	0.001203	0.144967	0.010018	4.17782	0.004218
ElpB	240	245	NRNIDV			5	730.384	Apo-ElpB (182-378)	0	731.091	0.005609	0	0	4.88211	0.00116
ElpB	240	245	NRNIDV			5	730.384	Apo-ElpB (182-378)	0.167	731.218	0.040302	0.127143	0.04069	4.88806	0.003856
ElpB	240	245	NRNIDV			5	730.384	Apo-ElpB (182-378)	1	731.271	0.028938	0.180667	0.029476	4.8791	0.001076
ElpB	240	245	NRNIDV			5	730.384	Apo-ElpB (182-378)	10	731.26	0.002826	0.169511	0.00628	4.8821	0.000691
ElpB	240	245	NRNIDV			5	730.384	Apo-ElpB (182-378)	30	731.282	0.000737	0.191397	0.005657	4.88136	0.001275
ElpB	242	252	NIDVIKEQTSV			10	1245.67	Apo-ElpB (182-378)	0	1246.2	0.124588	0	0	4.63617	0.002018
ElpB	242	252	NIDVIKEQTSV			10	1245.67	Apo-ElpB (182-378)	0.167	1250.65	0.050454	4.44233	0.134416	4.60498	0.010146
ElpB	242	252	NIDVIKEQTSV			10	1245.67	Apo-ElpB (182-378)	1	1250.35	0.085673	4.14384	0.151202	4.63804	0.00397
ElpB	242	252	NIDVIKEQTSV			10	1245.67	Apo-ElpB (182-378)	10	1250.05	0.407236	3.84779	0.425867	4.64717	0.012229
ElpB	242	252	NIDVIKEQTSV			10	1245.67	Apo-ElpB (182-378)	30	1250.34	0.357489	4.13578	0.378577	4.62667	0.000112
ElpB	243	248	IDVIKE			5	716.419	Apo-ElpB (182-378)	0	716.668	0.021033	0	0	4.87962	0.002348
ElpB	243	248	IDVIKE			5	716.419	Apo-ElpB (182-378)	0.167	716.895	0.005827	0.226982	0.021825	4.88515	0.005611
ElpB	243	248	IDVIKE			5	716.419	Apo-ElpB (182-378)	1	716.976	0.084412	0.308884	0.086992	4.874	0.000368
ElpB	243	248	IDVIKE			5	716.419	Apo-ElpB (182-378)	10	717.493	0.00948	0.825093	0.023071	4.87525	0.00111
ElpB	243	248	IDVIKE			5	716.419	Apo-ElpB (182-378)	30	717.367	0.02012	0.699816	0.029107	4.87795	0.00016
ElpB	243	253	IDVIKEQTSVG			10	1188.65	Apo-ElpB (182-378)	0	1189.21	0.02143	0	0	5.05417	0.002125
ElpB	243	253	IDVIKEQTSVG			10	1188.65	Apo-ElpB (182-378)	0.167	1191.52	0.016965	2.31744	0.027332	5.04739	0.001418
ElpB	243	253	IDVIKEQTSVG			10	1188.65	Apo-ElpB (182-378)	1	1191.95	0.019302	2.74781	0.028841	5.04419	0.000342
ElpB	243	253	IDVIKEQTSVG			10	1188.65	Apo-ElpB (182-378)	10	1192.57	0.00188	3.35903	0.021512	5.04621	0.000445
ElpB	243	253	IDVIKEQTSVG			10	1188.65	Apo-ElpB (182-378)	30	1193.11	0.032463	3.9056	0.038899	5.04297	0.000459
ElpB	243	269	IDVIKEQTSVGAQGVIDRITGPVYDDF			25	2935.5	Apo-ElpB (182-378)	0	2937.12	0.039028	0	0	7.34077	0.004766
ElpB	243	269	IDVIKEQTSVGAQGVIDRITGPVYDDF			25	2935.5	Apo-ElpB (182-378)	0.167	2940.28	0.055108	3.15953	0.067528	7.34163	0.001072
ElpB	243	269	IDVIKEQTSVGAQGVIDRITGPVYDDF			25	2935.5	Apo-ElpB (182-378)	1	2941.27	0.015635	4.15019	0.042044	7.32933	0.000549
ElpB	243	269	IDVIKEQTSVGAQGVIDRITGPVYDDF			25	2935.5	Apo-ElpB (182-378)	10	2942.6	0.078417	5.48193	0.087593	7.32575	0.000515
ElpB	243	269	IDVIKEQTSVGAQGVIDRITGPVYDDF			25	2935.5	Apo-ElpB (182-378)	30	2943.22	0.00142	6.1019	0.039054	7.32407	0.000918
ElpB	244	266	DVIKEQTSVGAQGVIDRITGPVY			21	2445.3	Apo-ElpB (182-378)	0	2446.61	0.018068	0	0	6.37436	0.001217
ElpB	244	266	DVIKEQTSVGAQGVIDRITGPVY			21	2445.3	Apo-ElpB (182-378)	0.167	2450	0.104343	3.3902	0.105896	6.37415	0.003738
ElpB	244	266	DVIKEQTSVGAQGVIDRITGPVY			21	2445.3	Apo-ElpB (182-378)	1	2451.03	0.024989	4.42603	0.030837	6.36156	0.00171
ElpB	244	266	DVIKEQTSVGAQGVIDRITGPVY			21	2445.3	Apo-ElpB (182-378)	10	2452.16	0.019618	5.55122	0.026671	6.36346	0.001325
ElpB	244	266	DVIKEQTSVGAQGVIDRITGPVY			21	2445.3	Apo-ElpB (182-378)	30	2453.02	0.001863	6.41552	0.018164	6.36095	0.001241
ElpB	245	263	VIKEQTSVGAQGVIDRITG			18	1971.09	Apo-ElpB (182-378)	0	1972.11	0.056358	0	0	5.98348	0.001396
ElpB	245	263	VIKEQTSVGAQGVIDRITG			18	1971.09	Apo-ElpB (182-378)	0.167	1975.5	0.142011	3.39541	0.152786	5.97744	0.005115
ElpB	245	263	VIKEQTSVGAQGVIDRITG			18	1971.09	Apo-ElpB (182-378)	1	1976.63	0.066929	4.52503	0.087497	5.96611	4.2988e-05
ElpB	245	263	VIKEQTSVGAQGVIDRITG			18	1971.09	Apo-ElpB (182-378)	10	1977.77	0.040612	5.6665	0.069466	5.96905	0.000977
ElpB	245	263	VIKEQTSVGAQGVIDRITG			18	1971.09	Apo-ElpB (182-378)	30	1978.51	0.003567	6.40074	0.056471	5.9664	0.001002
ElpB	245	269	VIKEQTSVGAQGVIDRITGPVYDDF			23	2707.39	Apo-ElpB (182-378)	0	2708.92	0.043935	0	0	7.18594	0.00045
ElpB	245	269	VIKEQTSVGAQGVIDRITGPVYDDF			23	2707.39	Apo-ElpB (182-378)	0.167	2711.97	0.100216	3.0515	0.109423	7.18387	0.003904
ElpB	245	269	VIKEQTSVGAQGVIDRITGPVYDDF			23	2707.39	Apo-ElpB (182-378)	1	2713.01	0.022313	4.0906	0.049276	7.178	0.001324
ElpB	245	269	VIKEQTSVGAQGVIDRITGPVYDDF			23	2707.39	Apo-ElpB (182-378)	10	2714.08	0.151459	5.1671	0.157703	7.17728	0.000871
ElpB	245	269	VIKEQTSVGAQGVIDRITGPVYDDF			23	2707.39	Apo-ElpB (182-378)	30	2714.86	0.092583	5.94005	0.102478	7.17682	0.001165
ElpB	246	253	IKEQTSVG			7	861.468	Apo-ElpB (182-378)	0	861.822	0.004619	0	0	3.6705	0.018856
ElpB	246	253	IKEQTSVG			7	861.468	Apo-ElpB (182-378)	0.167	864.256	0.00845	2.43414	0.00963	3.69508	0.005895
ElpB	246	253	IKEQTSVG			7	861.468	Apo-ElpB (182-378)	1	864.586	0.221079	2.76469	0.221127	3.83831	0.086539
ElpB	246	253	IKEQTSVG			7	861.468	Apo-ElpB (182-378)	10	865.236	0.05967	3.41445	0.059849	3.67846	0.00768
ElpB	246	253	IKEQTSVG			7	861.468	Apo-ElpB (182-378)	30	865.652	0.055992	3.83088	0.056182	3.71206	0.06351
ElpB	246	259	IKEQTSVGAQGVID			13	1444.76	Apo-ElpB (182-378)	0	1445.76	0.035926	0	0	9.99368	0.000302
ElpB	246	259	IKEQTSVGAQGVID			13	1444.76	Apo-ElpB (182-378)	0.167	1448.95	0.049318	3.18919	0.061016	9.99363	0.002053
ElpB	246	259	IKEQTSVGAQGVID			13	1444.76	Apo-ElpB (182-378)	1	1450.07	0.002334	4.30919	0.036002	9.98954	0.00187
ElpB	246	259	IKEQTSVGAQGVID			13	1444.76	Apo-ElpB (182-378)	10	1451.27	0.019512	5.51156	0.040883	9.99047	0.00026
ElpB	246	259	IKEQTSVGAQGVID			13	1444.76	Apo-ElpB (182-378)	30	1450.88	0.08303	5.12511	0.090469	9.99254	0.001154
ElpB	246	266	IKEQTSVGAQGVIDRITGPVY			19	2231.2	Apo-ElpB (182-378)	0	2232.39	0.010305	0	0	6.44517	0.00316
ElpB	246	266	IKEQTSVGAQGVIDRITGPVY			19	2231.2	Apo-ElpB (182-378)	0.167	2235.43	0.120278	3.03944	0.120719	6.44146	0.005408
ElpB	246	266	IKEQTSVGAQGVIDRITGPVY			19	2231.2	Apo-ElpB (182-378)	1	2236.42	0.080905	4.03496	0.081558	6.43226	0.000735
ElpB	246	266	IKEQTSVGAQGVIDRITGPVY			19	2231.2	Apo-ElpB (182-378)	10	2237.46	0.003465	5.07607	0.010872	6.42996	0.001442
ElpB	246	266	IKEQTSVGAQGVIDRITGPVY			19	2231.2	Apo-ElpB (182-378)	30	2238.12	0.005287	5.73271	0.011582	6.43209	0.000488
ElpB	249	259	QTSVGAQGVID			10	1074.54	Apo-ElpB (182-378)	0	1075.07	0.022598	0	0	5.09504	0.000689
ElpB	249	259	QTSVGAQGVID			10	1074.54	Apo-ElpB (182-378)	0.167	1077.56	0.037487	2.48703	0.043772	5.0937	0.002569
ElpB	249	259	QTSVGAQGVID			10	1074.54	Apo-ElpB (182-378)	1	1078.52	0.013968	3.44514	0.026567	5.08703	0.001117
ElpB	249	259	QTSVGAQGVID			10	1074.54	Apo-ElpB (182-378)	10	1079.09	0.06608	4.01608	0.069837	5.08971	0.000566
ElpB	249	259	QTSVGAQGVID			10	1074.54	Apo-ElpB (182-378)	30	1079.6	0.049536	4.52496	0.054448	5.08827	0.001651
ElpB	249	268	QTSVGAQGVIDRITGPVYDD			18	2091.04	Apo-ElpB (182-378)	0	2092.2	0.035615	0	0	6.62283	0.000465
ElpB	249	268	QTSVGAQGVIDRITGPVYDD			18	2091.04	Apo-ElpB (182-378)	0.167	2094.6	0.087867	2.39283	0.094811	6.61971	0.001984
ElpB	249	268	QTSVGAQGVIDRITGPVYDD			18	2091.04	Apo-ElpB (182-378)	1	2095.37	0.049137	3.16972	0.060687	6.60804	0.000461
ElpB	249	268	QTSVGAQGVIDRITGPVYDD			18	2091.04	Apo-ElpB (182-378)	10	2096.08	0.063169	3.87254	0.072517	6.61104	0.001338
ElpB	249	268	QTSVGAQGVIDRITGPVYDD			18	2091.04	Apo-ElpB (182-378)	30	2096.58	0.006418	4.37242	0.036189	6.60914	0.001594
ElpB	249	269	QTSVGAQGVIDRITGPVYDDF			19	2238.1	Apo-ElpB (182-378)	0	2239.3	0.016985	0	0	7.41678	0.000175
ElpB	249	269	QTSVGAQGVIDRITGPVYDDF			19	2238.1	Apo-ElpB (182-378)	0.167	2241.47	0.108743	2.17538	0.110062	7.41748	0.002649
ElpB	249	269	QTSVGAQGVIDRITGPVYDDF			19	2238.1	Apo-ElpB (182-378)	1	2242.26	0.007722	2.96183	0.018658	7.40868	0.002011
ElpB	249	269	QTSVGAQGVIDRITGPVYDDF			19	2238.1	Apo-ElpB (182-378)	10	2242.98	0.086636	3.67971	0.088285	7.41053	0.00098
ElpB	249	269	QTSVGAQGVIDRITGPVYDDF			19	2238.1	Apo-ElpB (182-378)	30	2243.46	0.067554	4.16372	0.069657	7.40993	0.000442
ElpB	251	269	SVGAQGVIDRITGPVYDDF			17	2009	Apo-ElpB (182-378)	0	2010.11	0.065193	0	0	7.40795	0.000635
ElpB	251	269	SVGAQGVIDRITGPVYDDF			17	2009	Apo-ElpB (182-378)	0.167	2011.79	0.094656	1.68104	0.114934	7.40669	0.003418
ElpB	251	269	SVGAQGVIDRITGPVYDDF			17	2009	Apo-ElpB (182-378)	1	2012.36	0.026169	2.25458	0.070249	7.39747	0.000601
ElpB	251	269	SVGAQGVIDRITGPVYDDF			17	2009	Apo-ElpB (182-378)	10	2012.82	0.147099	2.71306	0.160898	7.39891	0.001198
ElpB	251	269	SVGAQGVIDRITGPVYDDF			17	2009	Apo-ElpB (182-378)	30	2013.05	0.103667	2.94011	0.122462	7.39636	0.001018
ElpB	252	266	VGAQGVIDRITGPVY			13	1544.84	Apo-ElpB (182-378)	0	1545.41	0.026798	0	0	5.63494	0.190662
ElpB	252	266	VGAQGVIDRITGPVY			13	1544.84	Apo-ElpB (182-378)	0.167	1548.17	0.109292	2.7617	0.112529	5.83374	0.070841
ElpB	252	266	VGAQGVIDRITGPVY			13	1544.84	Apo-ElpB (182-378)	1	1549.35	0.0442	3.93418	0.051689	5.70597	0.074797
ElpB	252	266	VGAQGVIDRITGPVY			13	1544.84	Apo-ElpB (182-378)	10	1550.69	0.009847	5.27337	0.02855	5.39997	0.087826
ElpB	252	266	VGAQGVIDRITGPVY			13	1544.84	Apo-ElpB (182-378)	30	1551.15	0.005562	5.73535	0.027369	5.85877	0.076732
ElpB	253	268	GAQGVIDRITGPVYDD			14	1675.83	Apo-ElpB (182-378)	0	1676.68	0.042003	0	0	6.28415	0.003545
ElpB	253	268	GAQGVIDRITGPVYDD			14	1675.83	Apo-ElpB (182-378)	0.167	1677.77	0.016205	1.08535	0.045021	6.28431	0.003564
ElpB	253	268	GAQGVIDRITGPVYDD			14	1675.83	Apo-ElpB (182-378)	1	1678.34	0.006622	1.65558	0.042522	6.27674	0.000199
ElpB	253	268	GAQGVIDRITGPVYDD			14	1675.83	Apo-ElpB (182-378)	10	1678.42	0.042743	1.73918	0.059927	6.27768	0.000898
ElpB	253	268	GAQGVIDRITGPVYDD			14	1675.83	Apo-ElpB (182-378)	30	1678.51	0.061977	1.82984	0.074869	6.27817	0.002659
ElpB	254	268	AQGVIDRITGPVYDD			13	1618.81	Apo-ElpB (182-378)	0	1620.19	0.011796	0	0	6.08884	0.001212
ElpB	254	268	AQGVIDRITGPVYDD			13	1618.81	Apo-ElpB (182-378)	0.167	1620.48	0.007965	0.296937	0.014233	6.08973	0.001252
ElpB	254	268	AQGVIDRITGPVYDD			13	1618.81	Apo-ElpB (182-378)	1	1620.72	0.03635	0.535055	0.038216	6.08261	0.000216
ElpB	254	268	AQGVIDRITGPVYDD			13	1618.81	Apo-ElpB (182-378)	10	1620.82	0.045613	0.629825	0.047114	6.08543	0.000215
ElpB	254	268	AQGVIDRITGPVYDD			13	1618.81	Apo-ElpB (182-378)	30	1620.95	0.01104	0.762336	0.016156	6.08206	0.002927
ElpB	256	269	GVIDRITGPVYDDF			12	1566.78	Apo-ElpB (182-378)	0	1567.68	0.00525	0	0	7.13229	0.001798
ElpB	256	269	GVIDRITGPVYDDF			12	1566.78	Apo-ElpB (182-378)	0.167	1567.81	0.013791	0.131353	0.014757	7.13523	0.004044
ElpB	256	269	GVIDRITGPVYDDF			12	1566.78	Apo-ElpB (182-378)	1	1567.79	0.006811	0.113203	0.0086	7.12762	0.00106
ElpB	256	269	GVIDRITGPVYDDF			12	1566.78	Apo-ElpB (182-378)	10	1567.87	0.005094	0.188853	0.007315	7.12699	0.001219
ElpB	256	269	GVIDRITGPVYDDF			12	1566.78	Apo-ElpB (182-378)	30	1567.91	0.024915	0.23673	0.025462	7.13014	0.000604
ElpB	257	269	VIDRITGPVYDDF			11	1509.76	Apo-ElpB (182-378)	0	1510.62	0.000831	0	0	6.91723	0.001659
ElpB	257	269	VIDRITGPVYDDF			11	1509.76	Apo-ElpB (182-378)	0.167	1510.74	0.028869	0.122133	0.028881	6.9187	0.00156
ElpB	257	269	VIDRITGPVYDDF			11	1509.76	Apo-ElpB (182-378)	1	1510.78	0.020424	0.165043	0.020441	6.91486	0.00058
ElpB	257	269	VIDRITGPVYDDF			11	1509.76	Apo-ElpB (182-378)	10	1510.83	0.008127	0.213728	0.008169	6.91693	0.000498
ElpB	257	269	VIDRITGPVYDDF			11	1509.76	Apo-ElpB (182-378)	30	1510.9	0.018515	0.279137	0.018534	6.91601	0.000585
ElpB	258	269	IDRITGPVYDDF			10	1410.69	Apo-ElpB (182-378)	0	1411.44	0.047028	0	0	6.84245	0.000807
ElpB	258	269	IDRITGPVYDDF			10	1410.69	Apo-ElpB (182-378)	0.167	1411.5	0.030994	0.067789	0.056323	6.84577	0.001708
ElpB	258	269	IDRITGPVYDDF			10	1410.69	Apo-ElpB (182-378)	1	1411.57	0.081106	0.128645	0.093754	6.84016	4.84062e-05
ElpB	258	269	IDRITGPVYDDF			10	1410.69	Apo-ElpB (182-378)	10	1411.64	0.030089	0.199703	0.05583	6.84076	0.000495
ElpB	258	269	IDRITGPVYDDF			10	1410.69	Apo-ElpB (182-378)	30	1411.68	0.037695	0.238902	0.060271	6.84433	0.000476
ElpB	260	269	RITGPVYDDF			8	1182.58	Apo-ElpB (182-378)	0	1183.18	0.009329	0	0	6.61246	0.001505
ElpB	260	269	RITGPVYDDF			8	1182.58	Apo-ElpB (182-378)	0.167	1183.27	0.002123	0.095176	0.009567	6.61721	0.002666
ElpB	260	269	RITGPVYDDF			8	1182.58	Apo-ElpB (182-378)	1	1183.3	0.012101	0.120194	0.015279	6.6093	7.61567e-05
ElpB	260	269	RITGPVYDDF			8	1182.58	Apo-ElpB (182-378)	10	1183.32	0.023066	0.141278	0.024881	6.6129	0.000686
ElpB	260	269	RITGPVYDDF			8	1182.58	Apo-ElpB (182-378)	30	1183.34	0.009499	0.160239	0.013313	6.6116	0.00067
ElpB	260	277	RITGPVYDDFTDGNKAIY			16	2045	Apo-ElpB (182-378)	0	2046.13	0.023471	0	0	6.32766	0.002348
ElpB	260	277	RITGPVYDDFTDGNKAIY			16	2045	Apo-ElpB (182-378)	0.167	2047.19	0.151446	1.06197	0.153254	6.33301	0.00465
ElpB	260	277	RITGPVYDDFTDGNKAIY			16	2045	Apo-ElpB (182-378)	1	2047.43	0.001591	1.29709	0.023525	6.32514	0.002141
ElpB	260	277	RITGPVYDDFTDGNKAIY			16	2045	Apo-ElpB (182-378)	10	2047.59	0.098304	1.45373	0.101067	6.32533	0.000528
ElpB	260	277	RITGPVYDDFTDGNKAIY			16	2045	Apo-ElpB (182-378)	30	2047.97	0.052216	1.83792	0.057249	6.32607	0.000211
ElpB	263	268	GPVYDD			4	665.278	Apo-ElpB (182-378)	0	665.553	0.009978	0	0	5.03375	0.003468
ElpB	263	268	GPVYDD			4	665.278	Apo-ElpB (182-378)	0.167	665.63	0.012629	0.077099	0.016095	5.03848	0.003449
ElpB	263	268	GPVYDD			4	665.278	Apo-ElpB (182-378)	1	665.655	0.026102	0.102737	0.027944	5.02825	1.45021e-06
ElpB	263	268	GPVYDD			4	665.278	Apo-ElpB (182-378)	10	665.676	0.012375	0.123149	0.015897	5.03467	0.000633
ElpB	263	268	GPVYDD			4	665.278	Apo-ElpB (182-378)	30	665.71	0.017263	0.157006	0.019939	5.03036	0.003637
ElpB	264	269	PVYDDF			4	755.325	Apo-ElpB (182-378)	0	755.699	0.003369	0	0	6.83463	0.001223
ElpB	264	269	PVYDDF			4	755.325	Apo-ElpB (182-378)	0.167	755.731	0.006324	0.031769	0.007166	6.84032	0.002769
ElpB	264	269	PVYDDF			4	755.325	Apo-ElpB (182-378)	1	755.809	0.02354	0.109784	0.02378	6.83447	0.000748
ElpB	264	269	PVYDDF			4	755.325	Apo-ElpB (182-378)	10	755.778	0.045691	0.079044	0.045815	6.83706	4.59995e-05
ElpB	264	269	PVYDDF			4	755.325	Apo-ElpB (182-378)	30	755.83	0.004924	0.130755	0.005967	6.83813	0.001574
ElpB	268	277	DFTDGNKAIY			9	1143.53	Apo-ElpB (182-378)	0	1144.27	0.015304	0	0	5.80452	0.001198
ElpB	268	277	DFTDGNKAIY			9	1143.53	Apo-ElpB (182-378)	0.167	1145.46	0.003701	1.18919	0.015745	5.80805	0.003342
ElpB	268	277	DFTDGNKAIY			9	1143.53	Apo-ElpB (182-378)	1	1145.69	0.005832	1.42559	0.016378	5.80145	0.000579
ElpB	268	277	DFTDGNKAIY			9	1143.53	Apo-ElpB (182-378)	10	1145.82	0.019297	1.55569	0.024629	5.80395	0.000771
ElpB	268	277	DFTDGNKAIY			9	1143.53	Apo-ElpB (182-378)	30	1146.18	0.018688	1.90823	0.024155	5.80383	0.001701
ElpB	268	283	DFTDGNKAIYKTWGDL			15	1843.89	Apo-ElpB (182-378)	0	1844.93	0.02514	0	0	7.07928	0.002292
ElpB	268	283	DFTDGNKAIYKTWGDL			15	1843.89	Apo-ElpB (182-378)	0.167	1846.34	0.026619	1.40338	0.036614	7.08055	0.003477
ElpB	268	283	DFTDGNKAIYKTWGDL			15	1843.89	Apo-ElpB (182-378)	1	1846.67	0.004074	1.73849	0.025468	7.07446	0.002057
ElpB	268	283	DFTDGNKAIYKTWGDL			15	1843.89	Apo-ElpB (182-378)	10	1847.73	0.030537	2.79571	0.039554	7.07031	0.000528
ElpB	268	283	DFTDGNKAIYKTWGDL			15	1843.89	Apo-ElpB (182-378)	30	1848.72	0.043801	3.78799	0.050503	7.07166	0.000389
ElpB	269	279	FTDGNKAIYKT			10	1257.65	Apo-ElpB (182-378)	0	1258.37	0.02364	0	0	4.46802	0.002578
ElpB	269	279	FTDGNKAIYKT			10	1257.65	Apo-ElpB (182-378)	0.167	1259.55	0.02715	1.17467	0.035999	4.47305	0.005604
ElpB	269	279	FTDGNKAIYKT			10	1257.65	Apo-ElpB (182-378)	1	1259.73	0.002638	1.35442	0.023787	4.4641	0.000761
ElpB	269	279	FTDGNKAIYKT			10	1257.65	Apo-ElpB (182-378)	10	1259.93	0.040534	1.55683	0.046924	4.46597	0.000499
ElpB	269	279	FTDGNKAIYKT			10	1257.65	Apo-ElpB (182-378)	30	1260.58	0.006726	2.20796	0.024578	4.46631	0.00052
ElpB	270	279	TDGNKAIYKT			9	1110.58	Apo-ElpB (182-378)	0	1111.14	0.003496	0	0	4.46259	0.00255
ElpB	270	279	TDGNKAIYKT			9	1110.58	Apo-ElpB (182-378)	0.167	1112.29	0.057413	1.14908	0.057519	4.4685	0.00496
ElpB	270	279	TDGNKAIYKT			9	1110.58	Apo-ElpB (182-378)	1	1112.41	0.009078	1.26747	0.009727	4.45861	0.000298
ElpB	270	279	TDGNKAIYKT			9	1110.58	Apo-ElpB (182-378)	10	1112.63	0.01017	1.4894	0.010754	4.46123	0.001314
ElpB	270	279	TDGNKAIYKT			9	1110.58	Apo-ElpB (182-378)	30	1113.2	0.000971	2.05392	0.003628	4.46091	0.000137
ElpB	271	283	DGNKAIYKTWGDL			12	1480.74	Apo-ElpB (182-378)	0	1481.7	0.011353	0	0	6.70858	0.003343
ElpB	271	283	DGNKAIYKTWGDL			12	1480.74	Apo-ElpB (182-378)	0.167	1482.96	0.07036	1.25708	0.07127	6.70785	0.004956
ElpB	271	283	DGNKAIYKTWGDL			12	1480.74	Apo-ElpB (182-378)	1	1483.24	0.010926	1.53619	0.015757	6.70319	0.001051
ElpB	271	283	DGNKAIYKTWGDL			12	1480.74	Apo-ElpB (182-378)	10	1484.09	0.023556	2.3845	0.026149	6.69895	0.000459
ElpB	271	283	DGNKAIYKTWGDL			12	1480.74	Apo-ElpB (182-378)	30	1484.91	0.059684	3.20665	0.060754	6.70103	0.001884
ElpB	276	282	IYKTWGD			6	882.436	Apo-ElpB (182-378)	0	883.974	0.000353	0	0	7.10029	0.001336
ElpB	276	282	IYKTWGD			6	882.436	Apo-ElpB (182-378)	0.167	884.131	0.010927	0.156969	0.010932	7.10448	0.00261
ElpB	276	282	IYKTWGD			6	882.436	Apo-ElpB (182-378)	1	884.294	0.000244	0.319972	0.000429	7.09668	0.002356
ElpB	276	282	IYKTWGD			6	882.436	Apo-ElpB (182-378)	10	884.338	0.000146	0.363987	0.000382	7.09933	0.000593
ElpB	276	282	IYKTWGD			6	882.436	Apo-ElpB (182-378)	30	884.337	0.005769	0.363418	0.00578	7.09882	0.000677
ElpB	276	284	IYKTWGDLE			8	1124.56	Apo-ElpB (182-378)	0	1125.32	0.005118	0	0	6.48036	0.002513
ElpB	276	284	IYKTWGDLE			8	1124.56	Apo-ElpB (182-378)	0.167	1125.67	0.002517	0.348992	0.005703	6.48569	0.00258
ElpB	276	284	IYKTWGDLE			8	1124.56	Apo-ElpB (182-378)	1	1125.91	0.019273	0.588775	0.019941	6.47807	0.0005
ElpB	276	284	IYKTWGDLE			8	1124.56	Apo-ElpB (182-378)	10	1126.88	0.006714	1.55991	0.008442	6.47907	0.000268
ElpB	276	284	IYKTWGDLE			8	1124.56	Apo-ElpB (182-378)	30	1127.7	0.007186	2.3744	0.008822	6.47867	0.000252
ElpB	276	288	IYKTWGDLEDDND			12	1583.69	Apo-ElpB (182-378)	0	1584.54	0.000502	0	0	6.31724	0.001565
ElpB	276	288	IYKTWGDLEDDND			12	1583.69	Apo-ElpB (182-378)	0.167	1585.38	0.030957	0.845333	0.030961	6.31959	0.004022
ElpB	276	288	IYKTWGDLEDDND			12	1583.69	Apo-ElpB (182-378)	1	1586.29	0.011839	1.74751	0.011849	6.31278	0.002032
ElpB	276	288	IYKTWGDLEDDND			12	1583.69	Apo-ElpB (182-378)	10	1587.6	0.010358	3.06204	0.01037	6.31326	0.000493
ElpB	276	288	IYKTWGDLEDDND			12	1583.69	Apo-ElpB (182-378)	30	1588.56	0.017535	4.02527	0.017542	6.31135	0.000635
ElpB	276	291	IYKTWGDLEDDNDEGL			15	1882.83	Apo-ElpB (182-378)	0	1883.83	0.000544	0	0	6.82868	0.002039
ElpB	276	291	IYKTWGDLEDDNDEGL			15	1882.83	Apo-ElpB (182-378)	0.167	1885.51	0.043637	1.67404	0.04364	6.83389	0.001973
ElpB	276	291	IYKTWGDLEDDNDEGL			15	1882.83	Apo-ElpB (182-378)	1	1886.77	0.069729	2.93451	0.069731	6.82502	0.000143
ElpB	276	291	IYKTWGDLEDDNDEGL			15	1882.83	Apo-ElpB (182-378)	10	1888.57	0.027839	4.74115	0.027845	6.82726	0.00027
ElpB	276	291	IYKTWGDLEDDNDEGL			15	1882.83	Apo-ElpB (182-378)	30	1889.43	0.07811	5.60178	0.078111	6.82872	0.000422
ElpB	276	294	IYKTWGDLEDDNDEGLGKL			18	2181.03	Apo-ElpB (182-378)	0	2182.23	0.005312	0	0	6.70681	0.002404
ElpB	276	294	IYKTWGDLEDDNDEGLGKL			18	2181.03	Apo-ElpB (182-378)	0.167	2183.87	0.049088	1.63924	0.049375	6.71149	0.002949
ElpB	276	294	IYKTWGDLEDDNDEGLGKL			18	2181.03	Apo-ElpB (182-378)	1	2185.06	0.009602	2.82634	0.010974	6.70359	0.002167
ElpB	276	294	IYKTWGDLEDDNDEGLGKL			18	2181.03	Apo-ElpB (182-378)	10	2186.89	0.055436	4.6543	0.05569	6.7017	0.00105
ElpB	276	294	IYKTWGDLEDDNDEGLGKL			18	2181.03	Apo-ElpB (182-378)	30	2187.98	0.052363	5.74683	0.052632	6.70337	0.000222
ElpB	278	284	KTWGDLE			6	848.415	Apo-ElpB (182-378)	0	848.857	0.022955	0	0	5.88562	0.002049
ElpB	278	284	KTWGDLE			6	848.415	Apo-ElpB (182-378)	0.167	849.266	0.012406	0.408835	0.026093	5.88697	0.003476
ElpB	278	284	KTWGDLE			6	848.415	Apo-ElpB (182-378)	1	849.484	0.027524	0.627343	0.03584	5.88227	0.001859
ElpB	278	284	KTWGDLE			6	848.415	Apo-ElpB (182-378)	10	850.474	0.0366	1.61707	0.043203	5.88129	0.001022
ElpB	278	284	KTWGDLE			6	848.415	Apo-ElpB (182-378)	30	851.118	0.015225	2.26166	0.027546	5.88209	0.000993
ElpB	278	285	KTWGDLED			7	963.442	Apo-ElpB (182-378)	0	964.035	0.010543	0	0	5.87184	0.001236
ElpB	278	285	KTWGDLED			7	963.442	Apo-ElpB (182-378)	0.167	964.452	0.035632	0.416763	0.03716	5.8741	0.004568
ElpB	278	285	KTWGDLED			7	963.442	Apo-ElpB (182-378)	1	964.758	0.010632	0.722521	0.014974	5.86884	0.000752
ElpB	278	285	KTWGDLED			7	963.442	Apo-ElpB (182-378)	10	965.992	0.008757	1.95677	0.013706	5.86799	0.000222
ElpB	278	285	KTWGDLED			7	963.442	Apo-ElpB (182-378)	30	966.705	0.026227	2.6703	0.028267	5.86909	0.000573
ElpB	278	294	KTWGDLEDDNDEGLGKL			16	1904.89	Apo-ElpB (182-378)	0	1906.04	0.008044	0	0	6.39508	0.002821
ElpB	278	294	KTWGDLEDDNDEGLGKL			16	1904.89	Apo-ElpB (182-378)	0.167	1907.55	0.017313	1.50943	0.01909	6.39905	0.005325
ElpB	278	294	KTWGDLEDDNDEGLGKL			16	1904.89	Apo-ElpB (182-378)	1	1908.74	0.003247	2.69346	0.008674	6.38933	0.001061
ElpB	278	294	KTWGDLEDDNDEGLGKL			16	1904.89	Apo-ElpB (182-378)	10	1910.39	0.040912	4.3457	0.041695	6.38894	0.000251
ElpB	278	294	KTWGDLEDDNDEGLGKL			16	1904.89	Apo-ElpB (182-378)	30	1911.22	0.044541	5.1763	0.045261	6.39073	0.000555
ElpB	280	285	WGDLED			5	734.299	Apo-ElpB (182-378)	0	734.617	0.02344	0	0	6.39377	0.001527
ElpB	280	285	WGDLED			5	734.299	Apo-ElpB (182-378)	0.167	734.954	0.000845	0.33753	0.023455	6.39943	0.003187
ElpB	280	285	WGDLED			5	734.299	Apo-ElpB (182-378)	1	735.063	0.007521	0.446441	0.024617	6.3917	0.000269
ElpB	280	285	WGDLED			5	734.299	Apo-ElpB (182-378)	10	735.823	0.02063	1.20614	0.031225	6.39309	0.000523
ElpB	280	285	WGDLED			5	734.299	Apo-ElpB (182-378)	30	736.579	0.007833	1.96281	0.024714	6.39401	0.001257
ElpB	280	294	WGDLEDDNDEGLGKL			14	1675.74	Apo-ElpB (182-378)	0	1676.73	0.00169	0	0	6.85685	0.002018
ElpB	280	294	WGDLEDDNDEGLGKL			14	1675.74	Apo-ElpB (182-378)	0.167	1678.19	0.047983	1.46435	0.048013	6.85779	0.003354
ElpB	280	294	WGDLEDDNDEGLGKL			14	1675.74	Apo-ElpB (182-378)	1	1679.25	0.028343	2.52061	0.028394	6.8517	0.001232
ElpB	280	294	WGDLEDDNDEGLGKL			14	1675.74	Apo-ElpB (182-378)	10	1680.35	0.048031	3.6255	0.048061	6.85252	0.000124
ElpB	280	294	WGDLEDDNDEGLGKL			14	1675.74	Apo-ElpB (182-378)	30	1680.99	0.083758	4.25817	0.083775	6.85461	0.001046
ElpB	284	291	EDDNDEGL			7	906.332	Apo-ElpB (182-378)	0	906.94	0.006644	0	0	5.10074	7.05039e-05
ElpB	284	291	EDDNDEGL			7	906.332	Apo-ElpB (182-378)	0.167	908.392	0.016755	1.45172	0.018024	5.10424	0.003264
ElpB	284	291	EDDNDEGL			7	906.332	Apo-ElpB (182-378)	1	909.405	0.019789	2.46485	0.020875	5.09718	0.000764
ElpB	284	291	EDDNDEGL			7	906.332	Apo-ElpB (182-378)	10	909.82	0.027838	2.88001	0.028619	5.10182	0.000582
ElpB	284	291	EDDNDEGL			7	906.332	Apo-ElpB (182-378)	30	909.866	0.00395	2.92646	0.00773	5.1005	0.002689
ElpB	284	297	EDDNDEGLGKLLKE			13	1574.75	Apo-ElpB (182-378)	0	1575.58	0.000824	0	0	6.10627	0.002074
ElpB	284	297	EDDNDEGLGKLLKE			13	1574.75	Apo-ElpB (182-378)	0.167	1576.78	0.056888	1.19764	0.056894	6.10762	0.001984
ElpB	284	297	EDDNDEGLGKLLKE			13	1574.75	Apo-ElpB (182-378)	1	1577.72	0.036788	2.13665	0.036797	6.10064	5.71093e-05
ElpB	284	297	EDDNDEGLGKLLKE			13	1574.75	Apo-ElpB (182-378)	10	1578.14	0.02984	2.56369	0.029852	6.10095	0.001716
ElpB	284	297	EDDNDEGLGKLLKE			13	1574.75	Apo-ElpB (182-378)	30	1578.29	0.018202	2.71577	0.018221	6.10142	0.000421
ElpB	285	291	DDNDEGL			6	777.29	Apo-ElpB (182-378)	0	777.617	0.018935	0	0	5.08059	0.000375
ElpB	285	291	DDNDEGL			6	777.29	Apo-ElpB (182-378)	0.167	779.289	0.013857	1.67181	0.023464	5.08518	0.002357
ElpB	285	291	DDNDEGL			6	777.29	Apo-ElpB (182-378)	1	780.384	0.000867	2.76702	0.018954	5.07627	0.000505
ElpB	285	291	DDNDEGL			6	777.29	Apo-ElpB (182-378)	10	780.684	0.018489	3.06681	0.026464	5.07941	0.001398
ElpB	285	291	DDNDEGL			6	777.29	Apo-ElpB (182-378)	30	780.698	0.070029	3.08065	0.072543	5.08052	0.002234
ElpB	286	294	DNDEGLGKL			8	960.463	Apo-ElpB (182-378)	0	961.132	0.007629	0	0	5.65845	0.000643
ElpB	286	294	DNDEGLGKL			8	960.463	Apo-ElpB (182-378)	0.167	962.224	0.006851	1.09192	0.010253	5.66129	0.003451
ElpB	286	294	DNDEGLGKL			8	960.463	Apo-ElpB (182-378)	1	962.931	0.000396	1.79923	0.007639	5.6548	0.00077
ElpB	286	294	DNDEGLGKL			8	960.463	Apo-ElpB (182-378)	10	963.324	0.028471	2.1921	0.029475	5.65602	0.001005
ElpB	286	294	DNDEGLGKL			8	960.463	Apo-ElpB (182-378)	30	963.404	0.009611	2.27208	0.01227	5.65585	0.000386
ElpB	287	294	NDEGLGKL			7	845.436	Apo-ElpB (182-378)	0	845.972	0.004901	0	0	5.49991	0.001262
ElpB	287	294	NDEGLGKL			7	845.436	Apo-ElpB (182-378)	0.167	847.037	0.011766	1.06542	0.012746	5.50396	0.003825
ElpB	287	294	NDEGLGKL			7	845.436	Apo-ElpB (182-378)	1	847.552	0.014334	1.58048	0.015148	5.49662	0.001193
ElpB	287	294	NDEGLGKL			7	845.436	Apo-ElpB (182-378)	10	847.959	0.027199	1.98762	0.027637	5.4982	0.001198
ElpB	287	294	NDEGLGKL			7	845.436	Apo-ElpB (182-378)	30	848.056	0.020042	2.08463	0.020632	5.49753	0.001114
ElpB	289	294	EGLGKL			5	616.366	Apo-ElpB (182-378)	0	616.767	0.008671	0	0	5.40534	0.000515
ElpB	289	294	EGLGKL			5	616.366	Apo-ElpB (182-378)	0.167	617.018	0.008602	0.250579	0.012214	5.4106	0.003355
ElpB	289	294	EGLGKL			5	616.366	Apo-ElpB (182-378)	1	617.328	0.019152	0.561168	0.021023	5.40395	0.000729
ElpB	289	294	EGLGKL			5	616.366	Apo-ElpB (182-378)	10	617.654	0.010633	0.887308	0.01372	5.40384	0.001286
ElpB	289	294	EGLGKL			5	616.366	Apo-ElpB (182-378)	30	617.749	0.032303	0.981657	0.033447	5.40404	5.10844e-05
ElpB	295	300	LKELSD			5	704.383	Apo-ElpB (182-378)	0	704.886	0.005492	0	0	4.34938	0.000608
ElpB	295	300	LKELSD			5	704.383	Apo-ElpB (182-378)	0.167	705.147	0.028855	0.261284	0.029373	4.35598	0.002741
ElpB	295	300	LKELSD			5	704.383	Apo-ElpB (182-378)	1	705.141	0.017576	0.255412	0.018414	4.34365	0.00027
ElpB	295	300	LKELSD			5	704.383	Apo-ElpB (182-378)	10	705.195	0.005213	0.309837	0.007572	4.34986	0.000743
ElpB	295	300	LKELSD			5	704.383	Apo-ElpB (182-378)	30	705.238	0.000758	0.352517	0.005544	4.34842	0.002968
ElpB	295	305	LKELSDTRHNL			10	1325.72	Apo-ElpB (182-378)	0	1326.32	0.002553	0	0	4.48449	0.001291
ElpB	295	305	LKELSDTRHNL			10	1325.72	Apo-ElpB (182-378)	0.167	1326.59	0.006435	0.269017	0.006923	4.49417	0.012031
ElpB	295	305	LKELSDTRHNL			10	1325.72	Apo-ElpB (182-378)	1	1326.66	0.039122	0.344672	0.039206	4.47954	0.000198
ElpB	295	305	LKELSDTRHNL			10	1325.72	Apo-ElpB (182-378)	10	1326.77	0.010005	0.454126	0.010326	4.47888	0.001795
ElpB	295	305	LKELSDTRHNL			10	1325.72	Apo-ElpB (182-378)	30	1326.88	0.044493	0.559284	0.044566	4.48024	0.001292
ElpB	295	307	LKELSDTRHNLRT			12	1582.87	Apo-ElpB (182-378)	0	1583.71	0.032948	0	0	4.11576	0.007474
ElpB	295	307	LKELSDTRHNLRT			12	1582.87	Apo-ElpB (182-378)	0.167	1585.29	0.299009	1.57962	0.300819	4.12609	0.015574
ElpB	295	307	LKELSDTRHNLRT			12	1582.87	Apo-ElpB (182-378)	1	1585.16	0.003291	1.45448	0.033112	4.1131	0.001584
ElpB	295	307	LKELSDTRHNLRT			12	1582.87	Apo-ElpB (182-378)	10	1585.21	0.037069	1.50599	0.049595	4.11343	0.002675
ElpB	295	307	LKELSDTRHNLRT			12	1582.87	Apo-ElpB (182-378)	30	1585.51	0.091969	1.80229	0.097693	4.11665	0.004876
ElpB	295	315	LKELSDTRHNLRTKLNEGNKA			20	2437.33	Apo-ElpB (182-378)	0	2438.81	0.016426	0	0	5.07162	0.28434
ElpB	295	315	LKELSDTRHNLRTKLNEGNKA			20	2437.33	Apo-ElpB (182-378)	0.167	2441.2	0.209184	2.38897	0.209827	4.94576	0.263584
ElpB	295	315	LKELSDTRHNLRTKLNEGNKA			20	2437.33	Apo-ElpB (182-378)	1	2441.69	0.05255	2.87691	0.055058	4.88297	0.067246
ElpB	295	315	LKELSDTRHNLRTKLNEGNKA			20	2437.33	Apo-ElpB (182-378)	10	2442.66	0.164563	3.84908	0.165381	4.82366	8.04087e-05
ElpB	295	315	LKELSDTRHNLRTKLNEGNKA			20	2437.33	Apo-ElpB (182-378)	30	2442.32	0.130842	3.50708	0.131869	5.1362	0.340966
ElpB	298	309	LSDTRHNLRTKL			11	1453.82	Apo-ElpB (182-378)	0	1454.71	0.018893	0	0	4.16682	0.015307
ElpB	298	309	LSDTRHNLRTKL			11	1453.82	Apo-ElpB (182-378)	0.167	1454.91	0.04712	0.204414	0.050766	4.19377	0.0374
ElpB	298	309	LSDTRHNLRTKL			11	1453.82	Apo-ElpB (182-378)	1	1454.95	0.006519	0.243753	0.019986	4.16565	0.006131
ElpB	298	309	LSDTRHNLRTKL			11	1453.82	Apo-ElpB (182-378)	10	1455.17	0.015771	0.467372	0.02461	4.16089	0.003935
ElpB	298	309	LSDTRHNLRTKL			11	1453.82	Apo-ElpB (182-378)	30	1455.4	0.005534	0.696643	0.019687	4.16927	0.014276
ElpB	299	315	SDTRHNLRTKLNEGNKA			16	1954.02	Apo-ElpB (182-378)	0	1955.15	0.017277	0	0	4.04187	0.026708
ElpB	299	315	SDTRHNLRTKLNEGNKA			16	1954.02	Apo-ElpB (182-378)	0.167	1958.12	0.069808	2.97195	0.071914	4.05634	0.03206
ElpB	299	315	SDTRHNLRTKLNEGNKA			16	1954.02	Apo-ElpB (182-378)	1	1958.58	0.065051	3.42446	0.067306	4.04093	0.006137
ElpB	299	315	SDTRHNLRTKLNEGNKA			16	1954.02	Apo-ElpB (182-378)	10	1959.22	0.020102	4.07109	0.026507	4.03215	0.00218
ElpB	299	315	SDTRHNLRTKLNEGNKA			16	1954.02	Apo-ElpB (182-378)	30	1959.52	0.117149	4.36746	0.118417	4.03205	0.020732
ElpB	306	315	RTKLNEGNKA			9	1130.63	Apo-ElpB (182-378)	0	1131.12	6.97873e-05	0	0	2.56369	0.001747
ElpB	306	315	RTKLNEGNKA			9	1130.63	Apo-ElpB (182-378)	0.167	1134.58	0.16938	3.46113	0.16938	2.56593	0.001887
ElpB	306	315	RTKLNEGNKA			9	1130.63	Apo-ElpB (182-378)	1	1134.97	0.164805	3.85664	0.164805	2.5616	0.003267
ElpB	306	315	RTKLNEGNKA			9	1130.63	Apo-ElpB (182-378)	10	1135.31	0.054445	4.1988	0.054445	2.56267	0.002549
ElpB	306	315	RTKLNEGNKA			9	1130.63	Apo-ElpB (182-378)	30	1135.55	0.049747	4.43782	0.049747	2.56774	0.001165
ElpB	308	315	KLNEGNKA			7	873.479	Apo-ElpB (182-378)	0	874.093	0.00368	0	0	2.55464	0.000834
ElpB	308	315	KLNEGNKA			7	873.479	Apo-ElpB (182-378)	0.167	877.036	0.002943	2.94312	0.004712	2.55716	0.001034
ElpB	308	315	KLNEGNKA			7	873.479	Apo-ElpB (182-378)	1	877.338	0.105398	3.24445	0.105462	2.54988	0.002115
ElpB	308	315	KLNEGNKA			7	873.479	Apo-ElpB (182-378)	10	877.612	0.029704	3.51828	0.029931	2.55644	0.001625
ElpB	308	315	KLNEGNKA			7	873.479	Apo-ElpB (182-378)	30	877.896	0.011853	3.8022	0.012411	2.55395	0.003128
ElpB	312	317	GNKAYI			5	665.362	Apo-ElpB (182-378)	0	665.766	0.003042	0	0	5.30316	0.002533
ElpB	312	317	GNKAYI			5	665.362	Apo-ElpB (182-378)	0.167	667.405	0.021534	1.63975	0.021748	5.31027	0.002911
ElpB	312	317	GNKAYI			5	665.362	Apo-ElpB (182-378)	1	667.883	0.023899	2.11752	0.024092	5.30371	0.000313
ElpB	312	317	GNKAYI			5	665.362	Apo-ElpB (182-378)	10	668.514	0.026084	2.74866	0.02626	5.30484	0.001279
ElpB	312	317	GNKAYI			5	665.362	Apo-ElpB (182-378)	30	668.829	0.007446	3.06315	0.008043	5.30419	0.000982
ElpB	315	320	AYIIDT			5	695.361	Apo-ElpB (182-378)	0	695.732	0.009754	0	0	5.96721	0.000463
ElpB	315	320	AYIIDT			5	695.361	Apo-ElpB (182-378)	0.167	699.029	0.057988	3.29646	0.058803	5.96463	0.002974
ElpB	315	320	AYIIDT			5	695.361	Apo-ElpB (182-378)	1	699.034	0.014182	3.3018	0.017212	5.95909	0.000933
ElpB	315	320	AYIIDT			5	695.361	Apo-ElpB (182-378)	10	698.926	0.027263	3.19356	0.028955	5.96379	0.001086
ElpB	315	320	AYIIDT			5	695.361	Apo-ElpB (182-378)	30	698.991	0.033064	3.25887	0.034472	5.95983	0.001817
ElpB	316	329	YIIDTRSTEPQLKE			12	1692.88	Apo-ElpB (182-378)	0	1693.96	0.050916	0	0	5.28287	0.00379
ElpB	316	329	YIIDTRSTEPQLKE			12	1692.88	Apo-ElpB (182-378)	0.167	1700.98	0.044806	7.0176	0.067823	5.28279	0.010068
ElpB	316	329	YIIDTRSTEPQLKE			12	1692.88	Apo-ElpB (182-378)	1	1701.82	0.11599	7.85986	0.126673	5.28557	0.006978
ElpB	316	329	YIIDTRSTEPQLKE			12	1692.88	Apo-ElpB (182-378)	10	1701.55	0.109071	7.586	0.12037	5.27581	0.003388
ElpB	316	329	YIIDTRSTEPQLKE			12	1692.88	Apo-ElpB (182-378)	30	1701.73	0.073967	7.76713	0.089797	5.28016	0.00449
ElpB	316	332	YIIDTRSTEPQLKENVS			15	1993.02	Apo-ElpB (182-378)	0	1994.12	0.006097	0	0	5.30283	0.001883
ElpB	316	332	YIIDTRSTEPQLKENVS			15	1993.02	Apo-ElpB (182-378)	0.167	2002.77	0.146163	8.65008	0.14629	5.29292	0.007841
ElpB	316	332	YIIDTRSTEPQLKENVS			15	1993.02	Apo-ElpB (182-378)	1	2003.55	0.109654	9.42479	0.109824	5.29563	0.001012
ElpB	316	332	YIIDTRSTEPQLKENVS			15	1993.02	Apo-ElpB (182-378)	10	2003.83	0.089813	9.70308	0.090019	5.29004	0.000978
ElpB	316	332	YIIDTRSTEPQLKENVS			15	1993.02	Apo-ElpB (182-378)	30	2004.22	0.057693	10.0983	0.058015	5.2925	0.000485
ElpB	317	324	IIDTRSTE			7	934.484	Apo-ElpB (182-378)	0	934.967	0.100332	0	0	3.89701	0.003075
ElpB	317	324	IIDTRSTE			7	934.484	Apo-ElpB (182-378)	0.167	939.152	0.128108	4.18556	0.162721	3.90248	0.005369
ElpB	317	324	IIDTRSTE			7	934.484	Apo-ElpB (182-378)	1	939.224	0.009541	4.25759	0.100784	3.8605	0.02427
ElpB	317	324	IIDTRSTE			7	934.484	Apo-ElpB (182-378)	10	938.697	0.012416	3.73045	0.101097	3.89718	0.001641
ElpB	317	324	IIDTRSTE			7	934.484	Apo-ElpB (182-378)	30	938.86	0.265773	3.89341	0.28408	3.88146	0.021441
ElpB	317	329	IIDTRSTEPQLKE			11	1529.82	Apo-ElpB (182-378)	0	1530.63	0.01951	0	0	4.63682	0.000698
ElpB	317	329	IIDTRSTEPQLKE			11	1529.82	Apo-ElpB (182-378)	0.167	1537.14	0.060893	6.50521	0.063942	4.63558	0.001366
ElpB	317	329	IIDTRSTEPQLKE			11	1529.82	Apo-ElpB (182-378)	1	1537.93	0.049948	7.29791	0.053623	4.62887	0.001202
ElpB	317	329	IIDTRSTEPQLKE			11	1529.82	Apo-ElpB (182-378)	10	1537.73	0.085853	7.10366	0.088041	4.63159	0.000694
ElpB	317	329	IIDTRSTEPQLKE			11	1529.82	Apo-ElpB (182-378)	30	1537.82	0.058373	7.18591	0.061547	4.63243	0.001501
ElpB	317	335	IIDTRSTEPQLKENVSVSE			17	2145.1	Apo-ElpB (182-378)	0	2146.22	0.030309	0	0	4.97964	0.002851
ElpB	317	335	IIDTRSTEPQLKENVSVSE			17	2145.1	Apo-ElpB (182-378)	0.167	2154.98	0.161515	8.76743	0.164334	4.98047	0.005835
ElpB	317	335	IIDTRSTEPQLKENVSVSE			17	2145.1	Apo-ElpB (182-378)	1	2156.22	0.021078	10.0037	0.036917	4.97376	0.001002
ElpB	317	335	IIDTRSTEPQLKENVSVSE			17	2145.1	Apo-ElpB (182-378)	10	2157.1	0.121928	10.8841	0.125639	4.9738	0.000688
ElpB	317	335	IIDTRSTEPQLKENVSVSE			17	2145.1	Apo-ElpB (182-378)	30	2157.86	0.100374	11.6387	0.10485	4.9785	6.20471e-05
ElpB	320	327	TRSTEPQL			6	931.484	Apo-ElpB (182-378)	0	932.035	0.008891	0	0	4.92418	0.000641
ElpB	320	327	TRSTEPQL			6	931.484	Apo-ElpB (182-378)	0.167	935.451	0.039534	3.41582	0.040521	4.92735	0.002682
ElpB	320	327	TRSTEPQL			6	931.484	Apo-ElpB (182-378)	1	935.804	0.006864	3.76891	0.011232	4.91995	0.000463
ElpB	320	327	TRSTEPQL			6	931.484	Apo-ElpB (182-378)	10	935.65	0.027449	3.61525	0.028853	4.92271	0.001042
ElpB	320	327	TRSTEPQL			6	931.484	Apo-ElpB (182-378)	30	935.718	0.044904	3.68284	0.045776	4.92231	0.001695
ElpB	320	332	TRSTEPQLKENVS			11	1488.77	Apo-ElpB (182-378)	0	1489.5	0.090189	0	0	4.27792	0.00204
ElpB	320	332	TRSTEPQLKENVS			11	1488.77	Apo-ElpB (182-378)	0.167	1495.59	0.191599	6.09437	0.211764	4.28184	0.000573
ElpB	320	332	TRSTEPQLKENVS			11	1488.77	Apo-ElpB (182-378)	1	1496.25	0.020443	6.75626	0.092477	4.26935	0.000956
ElpB	320	332	TRSTEPQLKENVS			11	1488.77	Apo-ElpB (182-378)	10	1496.27	0.141454	6.77308	0.167759	4.27691	0.000831
ElpB	320	332	TRSTEPQLKENVS			11	1488.77	Apo-ElpB (182-378)	30	1496.81	0.01926	7.31108	0.092223	4.27414	0.000139
ElpB	321	329	RSTEPQLKE			7	1087.57	Apo-ElpB (182-378)	0	1088.41	0.040412	0	0	3.95099	0.000192
ElpB	321	329	RSTEPQLKE			7	1087.57	Apo-ElpB (182-378)	0.167	1091.91	0.034427	3.49731	0.053088	3.9552	0.004908
ElpB	321	329	RSTEPQLKE			7	1087.57	Apo-ElpB (182-378)	1	1092.67	0.011042	4.25645	0.041893	3.9288	0.012886
ElpB	321	329	RSTEPQLKE			7	1087.57	Apo-ElpB (182-378)	10	1092.6	0.05645	4.18914	0.069424	3.94544	0.001619
ElpB	321	329	RSTEPQLKE			7	1087.57	Apo-ElpB (182-378)	30	1092.67	0.004969	4.26476	0.040716	3.9393	0.010684
ElpB	321	332	RSTEPQLKENVS			10	1387.72	Apo-ElpB (182-378)	0	1388.39	0.02169	0	0	4.25453	0.001376
ElpB	321	332	RSTEPQLKENVS			10	1387.72	Apo-ElpB (182-378)	0.167	1393.51	0.004261	5.12294	0.022105	4.25589	0.005006
ElpB	321	332	RSTEPQLKENVS			10	1387.72	Apo-ElpB (182-378)	1	1394.31	0.051316	5.91938	0.055712	4.24622	0.000271
ElpB	321	332	RSTEPQLKENVS			10	1387.72	Apo-ElpB (182-378)	10	1394.62	0.088439	6.23315	0.09106	4.25035	0.001206
ElpB	321	332	RSTEPQLKENVS			10	1387.72	Apo-ElpB (182-378)	30	1395.01	0.076463	6.62546	0.079479	4.24893	0.001531
ElpB	328	333	KENVSV			5	675.367	Apo-ElpB (182-378)	0	675.701	0.007779	0	0	4.1271	0.001071
ElpB	328	333	KENVSV			5	675.367	Apo-ElpB (182-378)	0.167	677.117	0.010237	1.41593	0.012857	4.13045	0.002645
ElpB	328	333	KENVSV			5	675.367	Apo-ElpB (182-378)	1	677.274	0.024077	1.57319	0.025303	4.11371	0.003588
ElpB	328	333	KENVSV			5	675.367	Apo-ElpB (182-378)	10	677.939	0.039215	2.23797	0.039979	4.12408	0.00155
ElpB	328	333	KENVSV			5	675.367	Apo-ElpB (182-378)	30	678.449	0.00563	2.74809	0.009602	4.11886	0.006346
ElpB	328	340	KENVSVSEIKSDL			12	1447.76	Apo-ElpB (182-378)	0	1448.84	0.025756	0	0	5.61558	0.002044
ElpB	328	340	KENVSVSEIKSDL			12	1447.76	Apo-ElpB (182-378)	0.167	1451.32	0.072201	2.47541	0.076658	5.61138	0.005967
ElpB	328	340	KENVSVSEIKSDL			12	1447.76	Apo-ElpB (182-378)	1	1452.11	0.002814	3.26929	0.02591	5.60093	0.000709
ElpB	328	340	KENVSVSEIKSDL			12	1447.76	Apo-ElpB (182-378)	10	1453.46	0.029777	4.61964	0.039371	5.59913	1.76654e-05
ElpB	328	340	KENVSVSEIKSDL			12	1447.76	Apo-ElpB (182-378)	30	1454	0.000498	5.1599	0.025761	5.59767	0.000355
ElpB	330	336	NVSVSEI			6	747.388	Apo-ElpB (182-378)	0	747.707	0.010295	0	0	5.83859	0.00189
ElpB	330	336	NVSVSEI			6	747.388	Apo-ElpB (182-378)	0.167	749.631	0.005256	1.92411	0.011559	5.83874	0.002363
ElpB	330	336	NVSVSEI			6	747.388	Apo-ElpB (182-378)	1	749.872	0.061701	2.16589	0.062553	5.83311	0.001416
ElpB	330	336	NVSVSEI			6	747.388	Apo-ElpB (182-378)	10	750.539	0.019708	2.83229	0.022235	5.83174	0.001862
ElpB	330	336	NVSVSEI			6	747.388	Apo-ElpB (182-378)	30	750.994	0.069859	3.2877	0.070614	5.83357	0.000346
ElpB	332	340	SVSEIKSDL			8	977.515	Apo-ElpB (182-378)	0	978.044	0.009335	0	0	5.38247	0.000688
ElpB	332	340	SVSEIKSDL			8	977.515	Apo-ElpB (182-378)	0.167	979.951	0.000215	1.90699	0.009338	5.38138	0.002905
ElpB	332	340	SVSEIKSDL			8	977.515	Apo-ElpB (182-378)	1	980.389	0.034241	2.34513	0.035491	5.37497	0.000153
ElpB	332	340	SVSEIKSDL			8	977.515	Apo-ElpB (182-378)	10	981.001	0.056439	2.95654	0.057206	5.37654	0.000548
ElpB	332	340	SVSEIKSDL			8	977.515	Apo-ElpB (182-378)	30	981.139	0.024298	3.09433	0.026029	5.37699	0.000236
ElpB	334	340	SEIKSDL			6	791.414	Apo-ElpB (182-378)	0	791.835	0.010324	0	0	5.61584	0.002009
ElpB	334	340	SEIKSDL			6	791.414	Apo-ElpB (182-378)	0.167	793.417	0.032849	1.5823	0.034433	5.60828	0.004695
ElpB	334	340	SEIKSDL			6	791.414	Apo-ElpB (182-378)	1	793.694	0.010414	1.85948	0.014664	5.5992	0.001383
ElpB	334	340	SEIKSDL			6	791.414	Apo-ElpB (182-378)	10	794.2	0.036087	2.36505	0.037535	5.59646	0.000241
ElpB	334	340	SEIKSDL			6	791.414	Apo-ElpB (182-378)	30	794.466	0.025741	2.63134	0.027734	5.59526	0.000887
ElpB	336	347	IKSDLDELKSKL			11	1388.8	Apo-ElpB (182-378)	0	1389.36	0.000864	0	0	5.79198	0.000348
ElpB	336	347	IKSDLDELKSKL			11	1388.8	Apo-ElpB (182-378)	0.167	1389.67	0.056151	0.30655	0.056158	5.79884	0.00349
ElpB	336	347	IKSDLDELKSKL			11	1388.8	Apo-ElpB (182-378)	1	1389.76	0.051906	0.401702	0.051914	5.79292	0.000833
ElpB	336	347	IKSDLDELKSKL			11	1388.8	Apo-ElpB (182-378)	10	1389.75	0.117623	0.390517	0.117627	5.79246	0.002217
ElpB	336	347	IKSDLDELKSKL			11	1388.8	Apo-ElpB (182-378)	30	1389.78	0.096541	0.416017	0.096545	5.79465	0.002666
ElpB	337	343	KSDLDEL			6	819.409	Apo-ElpB (182-378)	0	819.743	0.002973	0	0	4.28718	0.000141
ElpB	337	343	KSDLDEL			6	819.409	Apo-ElpB (182-378)	0.167	820.62	0.037287	0.876441	0.037405	4.29338	0.003553
ElpB	337	343	KSDLDEL			6	819.409	Apo-ElpB (182-378)	1	820.798	0.047193	1.05488	0.047286	4.27949	0.00273
ElpB	337	343	KSDLDEL			6	819.409	Apo-ElpB (182-378)	10	820.944	0.033062	1.20059	0.033196	4.28496	0.000428
ElpB	337	343	KSDLDEL			6	819.409	Apo-ElpB (182-378)	30	820.872	0.073911	1.12904	0.073971	4.28644	0.00315
ElpB	344	349	KSKLEE			5	733.409	Apo-ElpB (182-378)	0	733.787	0.002377	0	0	2.55554	0.001758
ElpB	344	349	KSKLEE			5	733.409	Apo-ElpB (182-378)	0.167	733.885	0.029377	0.098079	0.029473	2.55757	0.000499
ElpB	344	349	KSKLEE			5	733.409	Apo-ElpB (182-378)	1	733.963	0.017798	0.175795	0.017956	2.55145	0.000823
ElpB	344	349	KSKLEE			5	733.409	Apo-ElpB (182-378)	10	733.914	0.002098	0.12695	0.00317	2.55679	0.00226
ElpB	344	349	KSKLEE			5	733.409	Apo-ElpB (182-378)	30	733.911	0.015689	0.124568	0.015868	2.55361	0.003584
ElpB	348	354	EEVKEYL			6	909.456	Apo-ElpB (182-378)	0	909.948	0.004706	0	0	5.75838	0.001272
ElpB	348	354	EEVKEYL			6	909.456	Apo-ElpB (182-378)	0.167	910.108	0.006057	0.1608	0.007671	5.76183	0.004447
ElpB	348	354	EEVKEYL			6	909.456	Apo-ElpB (182-378)	1	910.135	0.007031	0.187435	0.008461	5.75435	0.00019
ElpB	348	354	EEVKEYL			6	909.456	Apo-ElpB (182-378)	10	910.124	0.007469	0.175958	0.008828	5.75554	0.000172
ElpB	348	354	EEVKEYL			6	909.456	Apo-ElpB (182-378)	30	910.136	0.01046	0.188632	0.01147	5.75772	1.79576e-05
ElpB	348	362	EEVKEYLEDKDNFEE			14	1915.84	Apo-ElpB (182-378)	0	1916.66	0.093914	0	0	5.7582	0.001308
ElpB	348	362	EEVKEYLEDKDNFEE			14	1915.84	Apo-ElpB (182-378)	0.167	1917.61	0.127155	0.945156	0.158077	5.75696	0.001241
ElpB	348	362	EEVKEYLEDKDNFEE			14	1915.84	Apo-ElpB (182-378)	1	1918.29	0.003981	1.62766	0.093998	5.75102	0.004314
ElpB	348	362	EEVKEYLEDKDNFEE			14	1915.84	Apo-ElpB (182-378)	10	1918.9	0.213601	2.23603	0.233335	5.75111	0.000996
ElpB	348	362	EEVKEYLEDKDNFEE			14	1915.84	Apo-ElpB (182-378)	30	1919.29	0.040943	2.62768	0.10245	5.75483	0.003856
ElpB	349	361	EVKEYLEDKDNFE			12	1657.76	Apo-ElpB (182-378)	0	1658.57	0.096886	0	0	5.32329	0.003226
ElpB	349	361	EVKEYLEDKDNFE			12	1657.76	Apo-ElpB (182-378)	0.167	1659.27	0.029489	0.70433	0.101275	5.3178	0.008044
ElpB	349	361	EVKEYLEDKDNFE			12	1657.76	Apo-ElpB (182-378)	1	1659.79	0.023006	1.22081	0.09958	5.31848	0.000918
ElpB	349	361	EVKEYLEDKDNFE			12	1657.76	Apo-ElpB (182-378)	10	1660.37	0.037419	1.80333	0.103861	5.31451	0.000443
ElpB	349	361	EVKEYLEDKDNFE			12	1657.76	Apo-ElpB (182-378)	30	1660.63	0.055998	2.05883	0.111905	5.31945	0.002706
ElpB	353	359	YLEDKDN			6	896.4	Apo-ElpB (182-378)	0	896.871	0.001406	0	0	3.93848	0.001271
ElpB	353	359	YLEDKDN			6	896.4	Apo-ElpB (182-378)	0.167	897.813	0.018989	0.941713	0.019041	3.94767	0.004067
ElpB	353	359	YLEDKDN			6	896.4	Apo-ElpB (182-378)	1	898.118	0.001732	1.24698	0.002231	3.91959	0.00969
ElpB	353	359	YLEDKDN			6	896.4	Apo-ElpB (182-378)	10	898.397	0.035211	1.52536	0.035239	3.93852	0.000498
ElpB	353	359	YLEDKDN			6	896.4	Apo-ElpB (182-378)	30	898.435	0.028458	1.56338	0.028492	3.93211	0.013485
ElpB	353	361	YLEDKDNFE			8	1172.51	Apo-ElpB (182-378)	0	1173.53	0.029324	0	0	5.42769	0.001355
ElpB	353	361	YLEDKDNFE			8	1172.51	Apo-ElpB (182-378)	0.167	1174.27	0.029419	0.741154	0.041537	5.43162	0.003079
ElpB	353	361	YLEDKDNFE			8	1172.51	Apo-ElpB (182-378)	1	1174.63	0.011209	1.09836	0.031393	5.42472	0.000966
ElpB	353	361	YLEDKDNFE			8	1172.51	Apo-ElpB (182-378)	10	1175.25	0.014919	1.72278	0.032901	5.42518	0.000765
ElpB	353	361	YLEDKDNFE			8	1172.51	Apo-ElpB (182-378)	30	1175.31	0.009117	1.78378	0.030708	5.42566	0.00118
ElpB	354	360	LEDKDNF			6	880.405	Apo-ElpB (182-378)	0	881.09	0.012514	0	0	5.60686	0.002563
ElpB	354	360	LEDKDNF			6	880.405	Apo-ElpB (182-378)	0.167	881.52	0.00961	0.429559	0.015778	5.61106	0.004268
ElpB	354	360	LEDKDNF			6	880.405	Apo-ElpB (182-378)	1	881.705	0.010265	0.614947	0.016186	5.60457	0.00099
ElpB	354	360	LEDKDNF			6	880.405	Apo-ElpB (182-378)	10	881.842	0.014585	0.752084	0.019218	5.60585	0.000136
ElpB	354	360	LEDKDNF			6	880.405	Apo-ElpB (182-378)	30	881.911	0.000277	0.820958	0.012517	5.60691	0.001133
ElpB	361	373	EEIKEYVAGSEDN			12	1482.66	Apo-ElpB (182-378)	0	1483.46	0.018347	0	0	4.96779	0.001426
ElpB	361	373	EEIKEYVAGSEDN			12	1482.66	Apo-ElpB (182-378)	0.167	1486.41	0.034497	2.94758	0.039073	4.9679	0.001906
ElpB	361	373	EEIKEYVAGSEDN			12	1482.66	Apo-ElpB (182-378)	1	1486.6	0.008354	3.13474	0.02016	4.96151	0.001135
ElpB	361	373	EEIKEYVAGSEDN			12	1482.66	Apo-ElpB (182-378)	10	1487.13	0.038911	3.66438	0.04302	4.96415	0.00094
ElpB	361	373	EEIKEYVAGSEDN			12	1482.66	Apo-ElpB (182-378)	30	1487.41	0.045781	3.94566	0.04932	4.96294	0.000554
ElpB	361	376	EEIKEYVAGSEDNYDE			15	1889.79	Apo-ElpB (182-378)	0	1890.77	0.034147	0	0	5.40618	0.002214
ElpB	361	376	EEIKEYVAGSEDNYDE			15	1889.79	Apo-ElpB (182-378)	0.167	1895.28	0.185891	4.50424	0.189001	5.40823	0.003761
ElpB	361	376	EEIKEYVAGSEDNYDE			15	1889.79	Apo-ElpB (182-378)	1	1895.77	0.062147	5.00201	0.070911	5.40025	0.002672
ElpB	361	376	EEIKEYVAGSEDNYDE			15	1889.79	Apo-ElpB (182-378)	10	1896.08	0.125626	5.3043	0.130185	5.39778	0.001796
ElpB	361	376	EEIKEYVAGSEDNYDE			15	1889.79	Apo-ElpB (182-378)	30	1896.47	0.052127	5.69346	0.062316	5.40189	0.001263
ElpB	363	374	IKEYVAGSEDNY			11	1387.64	Apo-ElpB (182-378)	0	1388.32	0.009483	0	0	5.07079	0.000607
ElpB	363	374	IKEYVAGSEDNY			11	1387.64	Apo-ElpB (182-378)	0.167	1391.75	0.149466	3.42769	0.149767	5.07521	0.002217
ElpB	363	374	IKEYVAGSEDNY			11	1387.64	Apo-ElpB (182-378)	1	1392.08	0.07846	3.75766	0.079031	5.06733	0.00186
ElpB	363	374	IKEYVAGSEDNY			11	1387.64	Apo-ElpB (182-378)	10	1392.49	0.022977	4.16478	0.024857	5.06958	0.000269
ElpB	363	374	IKEYVAGSEDNY			11	1387.64	Apo-ElpB (182-378)	30	1392.96	0.019833	4.63732	0.021983	5.06853	0.001637
ElpB	366	375	YVAGSEDNYD			9	1132.44	Apo-ElpB (182-378)	0	1132.98	0.012528	0	0	4.80165	0.000963
ElpB	366	375	YVAGSEDNYD			9	1132.44	Apo-ElpB (182-378)	0.167	1137.35	0.017712	4.37151	0.021695	4.80255	0.00321
ElpB	366	375	YVAGSEDNYD			9	1132.44	Apo-ElpB (182-378)	1	1137.55	0.057085	4.56631	0.058443	4.79502	0.000252
ElpB	366	375	YVAGSEDNYD			9	1132.44	Apo-ElpB (182-378)	10	1137.83	0.042895	4.84656	0.044687	4.79884	0.001205
ElpB	366	375	YVAGSEDNYD			9	1132.44	Apo-ElpB (182-378)	30	1138.18	0.078133	5.20353	0.079131	4.79819	0.003051
ElpB	367	374	VAGSEDNY			7	854.353	Apo-ElpB (182-378)	0	854.623	0.04351	0	0	4.98631	0.001931
ElpB	367	374	VAGSEDNY			7	854.353	Apo-ElpB (182-378)	0.167	857.925	0.019777	3.30283	0.047794	4.99121	0.001927
ElpB	367	374	VAGSEDNY			7	854.353	Apo-ElpB (182-378)	1	858.329	0.074399	3.70664	0.086188	4.98197	0.000314
ElpB	367	374	VAGSEDNY			7	854.353	Apo-ElpB (182-378)	10	858.569	0.139781	3.94692	0.146397	4.98529	0.001182
ElpB	367	374	VAGSEDNY			7	854.353	Apo-ElpB (182-378)	30	858.628	0.069282	4.00545	0.081811	4.98684	0.00069
ElpB	369	374	GSEDNY			5	684.247	Apo-ElpB (182-378)	0	684.507	0.044776	0	0	4.98738	0.00022
ElpB	369	374	GSEDNY			5	684.247	Apo-ElpB (182-378)	0.167	687.456	0.073077	2.94864	0.085704	4.98935	0.002911
ElpB	369	374	GSEDNY			5	684.247	Apo-ElpB (182-378)	1	687.644	0.086023	3.1371	0.096979	4.98129	0.000326
ElpB	369	374	GSEDNY			5	684.247	Apo-ElpB (182-378)	10	687.989	0.111438	3.48225	0.120097	4.98319	0.001025
ElpB	369	374	GSEDNY			5	684.247	Apo-ElpB (182-378)	30	688.18	0.018477	3.67323	0.048439	4.98563	0.001446
ElpB	373	378	NYDEED			5	784.263	Apo-ElpB (182-378)	0	784.643	0.002217	0	0	4.08282	0.001431
ElpB	373	378	NYDEED			5	784.263	Apo-ElpB (182-378)	0.167	786.884	0.016771	2.24106	0.016916	4.08794	0.004071
ElpB	373	378	NYDEED			5	784.263	Apo-ElpB (182-378)	1	786.954	0.023216	2.31099	0.023322	4.06933	0.005155
ElpB	373	378	NYDEED			5	784.263	Apo-ElpB (182-378)	10	786.838	0.021304	2.19455	0.021419	4.08232	0.000188
ElpB	373	378	NYDEED			5	784.263	Apo-ElpB (182-378)	30	786.848	0.00894	2.20479	0.009211	4.07729	0.007509
